# Supplementary material for: Bacterial Adaptation by a Transposition Burst of an Invading IS Element
Source: Genome Biol Evol. 2021 Nov 13;13(11):evab245. doi: 10.1093/gbe/evab245 (PMC8763236; doi:10.1093/gbe/evab245)
Supplement: evab245_Supplementary_Data [file evab245_Supplementary_Data.zip]

Archive with 4 entries (4 files):
- Amarina Supplementary figure legends.docx
- custom_scripts.txt
- Supplementary_figures.pdf
- Supplementary_tables.xlsx
