# Supplementary material for: Bacterial Adaptation by a Transposition Burst of an Invading IS Element
Source: Genome Biol Evol. 2021 Nov 13;13(11):evab245. doi: 10.1093/gbe/evab245 (PMC8763236; doi:10.1093/gbe/evab245)
Supplement: evab245_Supplementary_Data [file evab245_Supplementary_Data.zip › custom_scripts.txt]

##CCMEE-calculating-normalizing-TPM.py


#!/usr/bin/env python3
from collections import defaultdict
import re
import statistics
import numpy as np
import os


def reverseComplement(seq):
    out = []
    for i in range(len(seq)-1, -1, -1):
        nucleotide = seq[i]
        if nucleotide == "C":
            nucleotide = "G"
        elif nucleotide == "G":
            nucleotide = "C"
        elif nucleotide == "T":
            nucleotide = "A"
        elif nucleotide == "A":
            nucleotide = "T"
        out.append(nucleotide)
    outString = "".join(out)
    return outString


def Complement(seq):
    out = []
    for i in range(0, len(seq)):
        nucleotide = seq[i]
        if nucleotide == "C":
            nucleotide = "G"
        elif nucleotide == "G":
            nucleotide = "C"
        elif nucleotide == "T":
            nucleotide = "A"
        elif nucleotide == "A":
            nucleotide = "T"
        out.append(nucleotide)
    outString = "".join(out)
    return outString


def ribosome(seq):
    NTs = ['T', 'C', 'A', 'G']
    stopCodons = ['TAA', 'TAG', 'TGA']
    Codons = []
    for i in range(4):
        for j in range(4):
            for k in range(4):
                codon = NTs[i] + NTs[j] + NTs[k]
                # if not codon in stopCodons:
                Codons.append(codon)

    CodonTable = {}
    AAz = "FFLLSSSSYY**CC*WLLLLPPPPHHQQRRRRIIIMTTTTNNKKSSRRVVVVAAAADDEEGGGG"
    AAs = list(AAz)
    k = 0
    for base1 in NTs:
        for base2 in NTs:
            for base3 in NTs:
                codon = base1 + base2 + base3
                CodonTable[codon] = AAs[k]
                k += 1

    prot = []
    for j in range(0, len(seq), 3):
        codon = seq[j:j + 3]
        try:
            prot.append(CodonTable[codon])
        except KeyError:
            prot.append("X")
    protein = ("".join(prot))
    return protein


def SeqCoord(seq, start, end):
    return seq[start:end]


def howMany(ls, exclude):
    counter = 0
    for i in ls:
        if i != exclude:
            counter += 1
    return counter


def stabilityCounter(int):
    if len(str(int)) == 1:
        string = (str(0) + str(0) + str(0) + str(0) + str(int))
        return (string)
    if len(str(int)) == 2:
        string = (str(0) + str(0) + str(0) + str(int))
        return (string)
    if len(str(int)) == 3:
        string = (str(0) + str(0) + str(int))
        return (string)
    if len(str(int)) == 4:
        string = (str(0) + str(int))
        return (string)
    if len(str(int)) > 4:
        string = str(int)
        return (string)


def sum(ls):
    count = 0
    for i in ls:
        count += float(i)
    return count


def ave(ls):
    count = 0
    for i in ls:
        try:
            count += float(i)
        except ValueError:
            pass
    return count/len(ls)


def derep(ls):
    outLS = []
    for i in ls:
        if i not in outLS:
            outLS.append(i)
    return outLS


def cluster(data, maxgap):
    '''Arrange data into groups where successive elements
       differ by no more than *maxgap*

        #->>> cluster([1, 6, 9, 100, 102, 105, 109, 134, 139], maxgap=10)
        [[1, 6, 9], [100, 102, 105, 109], [134, 139]]

        #->>> cluster([1, 6, 9, 99, 100, 102, 105, 134, 139, 141], maxgap=10)
        [[1, 6, 9], [99, 100, 102, 105], [134, 139, 141]]

    '''
    # data = sorted(data)
    data.sort(key=int)
    groups = [[data[0]]]
    for x in data[1:]:
        if abs(x - groups[-1][-1]) <= maxgap:
            groups[-1].append(x)
        else:
            groups.append([x])
    return groups


def GCcalc(seq):
    count = 0
    for i in seq:
        if i == "G" or i == "C":
            count += 1
    return count/len(seq)


def reject_outliers(data):
    m = 2
    u = np.mean(data)
    s = np.std(data)
    filtered = [e for e in data if (u - 2 * s < e < u + 2 * s)]
    return filtered


def RemoveDuplicates(ls):
    empLS = []
    counter = 0
    for i in ls:
        if i not in empLS:
            empLS.append(i)
        else:
            pass
    return empLS


def allButTheLast(iterable, delim):
    x = ''
    length = len(iterable.split(delim))
    for i in range(0, length-1):
        x += iterable.split(delim)[i]
        x += delim
    return x[0:len(x)-1]


def lastItem(ls):
    x = ''
    for i in ls:
        if i != "":
            x = i
    return x


def secondToLastItem(ls):
    x = ''
    for i in ls[0:len(ls)-1]:
        x = i
    return x


def thirdToLastItem(ls):
    x = ''
    for i in ls[0:len(ls)-2]:
        x = i
    return x


def pull(item, one, two):
    ls = []
    counter = 0
    for i in item:
        if counter == 0:
            if i != one:
                pass
            else:
                counter += 1
                ls.append(i)
        else:
            if i != two:
                ls.append(i)
            else:
                ls.append(i)
                counter = 0
    outstr = "".join(ls)
    return outstr


def replace(stringOrlist, list, item):
    emptyList = []
    for i in stringOrlist:
        if i not in list:
            emptyList.append(i)
        else:
            emptyList.append(item)
    outString = "".join(emptyList)
    return outString


def remove(stringOrlist, list):
    emptyList = []
    for i in stringOrlist:
        if i not in list:
            emptyList.append(i)
        else:
            pass
    outString = "".join(emptyList)
    return outString


def removeLS(stringOrlist, list):
    emptyList = []
    for i in stringOrlist:
        if i not in list:
            emptyList.append(i)
        else:
            pass
    return emptyList


def fasta(fasta_file):
    count = 0
    seq = ''
    header = ''
    Dict = defaultdict(lambda: defaultdict(lambda: 'EMPTY'))
    for i in fasta_file:
        i = i.rstrip()
        if re.match(r'^>', i):
            count += 1
            if count % 1000000 == 0:
                print(count)

            if len(seq) > 0:
                Dict[header] = seq
                header = i[1:]
                # header = header.split(" ")[0]
                seq = ''
            else:
                header = i[1:]
                # header = header.split(" ")[0]
                seq = ''
        else:
            seq += i
    Dict[header] = seq
    # print(count)
    return Dict


def fasta2(fasta_file):
    count = 0
    seq = ''
    header = ''
    Dict = defaultdict(lambda: defaultdict(lambda: 'EMPTY'))
    for i in fasta_file:
        i = i.rstrip()
        if re.match(r'^>', i):
            count += 1
            if count % 1000000 == 0:
                print(count)

            if len(seq) > 0:
                Dict[header] = seq
                header = i[1:]
                header = header.split(" ")[0]
                seq = ''
            else:
                header = i[1:]
                header = header.split(" ")[0]
                seq = ''
        else:
            seq += i
    Dict[header] = seq
    # print(count)
    return Dict


def allButTheFirst(iterable, delim):
    x = ''
    length = len(iterable.split(delim))
    for i in range(1, length):
        x += iterable.split(delim)[i]
        x += delim
    return x[0:len(x)]


def filter(list, items):
    outLS = []
    for i in list:
        if i not in items:
            outLS.append(i)
    return outLS


def filterRe(list, regex):
    ls1 = []
    ls2 = []
    for i in list:
        if re.findall(regex, i):
            ls1.append(i)
        else:
            ls2.append(i)
    return ls1, ls2


def delim(line):
    ls = []
    string = ''
    for i in line:
        if i != " ":
            string += i
        else:
            ls.append(string)
            string = ''
    ls = filter(ls, [""])
    return ls

clusterDict = defaultdict(list)
clusterLengthDict = defaultdict(list)
file = open("/Users/arkadiygarber/Desktop/Ongoing_Research_Projects/Achiochloris/CCME/corrected/RAST/dS_summary-annotated-corrected.csv")
for i in file:
    ls = i.rstrip().split(",")
    if not re.match(r'#', i):
        if ls[1] != "gene":
            clusterDict[ls[1]] = ls[0]
            clusterLengthDict[ls[0]].append(ls)


# CCMEE GENOME BEING READ IN
ccmee = open("/Users/arkadiygarber/Desktop/Ongoing_Research_Projects/Achiochloris/CCME/corrected/RAST/5410-fixed.fna")
ccmee = fasta(ccmee)

sw0tpmSenseDict = defaultdict(list)
sw0tpmAntisenseDict = defaultdict(list)

t0tpmSenseDict = defaultdict(list)
t0tpmAntisenseDict = defaultdict(list)

t36tpmSenseDict = defaultdict(list)
t36tpmAntisenseDict = defaultdict(list)


#######################################################################################
# CALCULATING TPM EXPRESSION FROM SINGLE-COPY (HTSEQ) AND DUPLICATED GENES (BLAST) ####
#######################################################################################

# SW0 - 1
sw0sense1 = open("/Users/arkadiygarber/Desktop/Ongoing_Research_Projects/Achiochloris/CCME/corrected/htseqMapping/htseq_unique/htseq-fixed/sw0.1.reverse.htseq")
sw0antisense1 = open("/Users/arkadiygarber/Desktop/Ongoing_Research_Projects/Achiochloris/CCME/corrected/htseqMapping/htseq_unique/htseq-fixed/sw0.1.forward.htseq")
totalRPK = 0
for i in sw0sense1:
    if not re.match(r'_', i):
        ls = (i.rstrip().split("\t"))
        if ls[0] not in clusterDict.keys():
            pk = len(ccmee[ls[0]]) / 1000
            rpk = float(ls[1]) /pk
            totalRPK += rpk
for i in sw0antisense1:
    if not re.match(r'_', i):
        ls = (i.rstrip().split("\t"))
        if ls[0] not in clusterDict.keys():
            pk = len(ccmee[ls[0]]) / 1000
            rpk = float(ls[1]) / pk
            totalRPK += rpk
file = open("/Users/arkadiygarber/Desktop/Ongoing_Research_Projects/Achiochloris/CCME/corrected/RAST/blastMapping/sw0_1.totalrpk.csv")
for i in file:
    ls = i.rstrip().split(",")
    totalRPK += float(ls[1])*len(clusterLengthDict[ls[0]])
    totalRPK += float(ls[2])*len(clusterLengthDict[ls[0]])
denom = totalRPK/1000000
print(denom)

file = open("/Users/arkadiygarber/Desktop/Ongoing_Research_Projects/Achiochloris/CCME/corrected/RAST/blastMapping/sw0_1.totalrpk.csv")
for i in file:
    ls = i.rstrip().split(",")
    tpm = float(ls[1])/denom
    antisenseTPM = float(ls[2])/denom
    sw0tpmSenseDict[ls[0]].append(tpm)
    sw0tpmAntisenseDict[ls[0]].append(antisenseTPM)
sw0sense1 = open("/Users/arkadiygarber/Desktop/Ongoing_Research_Projects/Achiochloris/CCME/corrected/htseqMapping/htseq_unique/htseq-fixed/sw0.1.reverse.htseq")
sw0antisense1 = open("/Users/arkadiygarber/Desktop/Ongoing_Research_Projects/Achiochloris/CCME/corrected/htseqMapping/htseq_unique/htseq-fixed/sw0.1.forward.htseq")
for i in sw0sense1:
    if not re.match(r'_', i):
        ls = (i.rstrip().split("\t"))
        if ls[0] not in clusterDict.keys():
            pk = len(ccmee[ls[0]]) / 1000
            rpk = float(ls[1]) /pk
            tpm = rpk/denom
            sw0tpmSenseDict[ls[0]].append(tpm)
for i in sw0antisense1:
    if not re.match(r'_', i):
        ls = (i.rstrip().split("\t"))
        if ls[0] not in clusterDict.keys():
            pk = len(ccmee[ls[0]]) / 1000
            rpk = float(ls[1]) / pk
            tpm = rpk / denom
            sw0tpmAntisenseDict[ls[0]].append(tpm)

#################################################################################
# SW0 - 2
sw0sense2 = open("/Users/arkadiygarber/Desktop/Ongoing_Research_Projects/Achiochloris/CCME/corrected/htseqMapping/htseq_unique/htseq-fixed/sw0.2.reverse.htseq")
sw0antisense2 = open("/Users/arkadiygarber/Desktop/Ongoing_Research_Projects/Achiochloris/CCME/corrected/htseqMapping/htseq_unique/htseq-fixed/sw0.2.forward.htseq")
totalRPK = 0
for i in sw0sense2:
    if not re.match(r'_', i):
        ls = (i.rstrip().split("\t"))
        if ls[0] not in clusterDict.keys():
            pk = len(ccmee[ls[0]]) / 1000
            rpk = float(ls[1]) / pk
            totalRPK += rpk
for i in sw0antisense2:
    if not re.match(r'_', i):
        ls = (i.rstrip().split("\t"))
        if ls[0] not in clusterDict.keys():
            pk = len(ccmee[ls[0]]) / 1000
            rpk = float(ls[1]) / pk
            totalRPK += rpk
file = open("/Users/arkadiygarber/Desktop/Ongoing_Research_Projects/Achiochloris/CCME/corrected/RAST/blastMapping/sw0_2.totalrpk.csv")
for i in file:
    ls = i.rstrip().split(",")
    totalRPK += float(ls[1])*len(clusterLengthDict[ls[0]])
    totalRPK += float(ls[2])*len(clusterLengthDict[ls[0]])
denom = totalRPK/1000000
print(denom)

file = open("/Users/arkadiygarber/Desktop/Ongoing_Research_Projects/Achiochloris/CCME/corrected/RAST/blastMapping/sw0_2.totalrpk.csv")
for i in file:
    ls = i.rstrip().split(",")
    tpm = float(ls[1])/denom
    antisenseTPM = float(ls[2])/denom
    sw0tpmSenseDict[ls[0]].append(tpm)
    sw0tpmAntisenseDict[ls[0]].append(antisenseTPM)
sw0sense2 = open("/Users/arkadiygarber/Desktop/Ongoing_Research_Projects/Achiochloris/CCME/corrected/htseqMapping/htseq_unique/htseq-fixed/sw0.2.reverse.htseq")
sw0antisense2 = open("/Users/arkadiygarber/Desktop/Ongoing_Research_Projects/Achiochloris/CCME/corrected/htseqMapping/htseq_unique/htseq-fixed/sw0.2.forward.htseq")
for i in sw0sense2:
    if not re.match(r'_', i):
        ls = (i.rstrip().split("\t"))
        if ls[0] not in clusterDict.keys():
            pk = len(ccmee[ls[0]]) / 1000
            rpk = float(ls[1]) / pk
            tpm = rpk / denom
            sw0tpmSenseDict[ls[0]].append(tpm)
for i in sw0antisense2:
    if not re.match(r'_', i):
        ls = (i.rstrip().split("\t"))
        if ls[0] not in clusterDict.keys():
            pk = len(ccmee[ls[0]]) / 1000
            rpk = float(ls[1]) / pk
            tpm = rpk / denom
            sw0tpmAntisenseDict[ls[0]].append(tpm)

#################################################################################
# SW0 - 3
sw0sense3 = open("/Users/arkadiygarber/Desktop/Ongoing_Research_Projects/Achiochloris/CCME/corrected/htseqMapping/htseq_unique/htseq-fixed/sw0.3.reverse.htseq")
sw0antisense3 = open("/Users/arkadiygarber/Desktop/Ongoing_Research_Projects/Achiochloris/CCME/corrected/htseqMapping/htseq_unique/htseq-fixed/sw0.3.forward.htseq")
totalRPK = 0
for i in sw0sense3:
    if not re.match(r'_', i):
        ls = (i.rstrip().split("\t"))
        if ls[0] not in clusterDict.keys():
            pk = len(ccmee[ls[0]]) / 1000
            rpk = float(ls[1]) / pk
            totalRPK += rpk
for i in sw0antisense3:
    if not re.match(r'_', i):
        ls = (i.rstrip().split("\t"))
        if ls[0] not in clusterDict.keys():
            pk = len(ccmee[ls[0]]) / 1000
            rpk = float(ls[1]) / pk
            totalRPK += rpk
file = open("/Users/arkadiygarber/Desktop/Ongoing_Research_Projects/Achiochloris/CCME/corrected/RAST/blastMapping/sw0_3.totalrpk.csv")
for i in file:
    ls = i.rstrip().split(",")
    totalRPK += float(ls[1])*len(clusterLengthDict[ls[0]])
    totalRPK += float(ls[2])*len(clusterLengthDict[ls[0]])
denom = totalRPK/1000000
print(denom)

file = open("/Users/arkadiygarber/Desktop/Ongoing_Research_Projects/Achiochloris/CCME/corrected/RAST/blastMapping/sw0_3.totalrpk.csv")
for i in file:
    ls = i.rstrip().split(",")
    tpm = float(ls[1])/denom
    antisenseTPM = float(ls[2])/denom
    sw0tpmSenseDict[ls[0]].append(tpm)
    sw0tpmAntisenseDict[ls[0]].append(antisenseTPM)
sw0sense3 = open("/Users/arkadiygarber/Desktop/Ongoing_Research_Projects/Achiochloris/CCME/corrected/htseqMapping/htseq_unique/htseq-fixed/sw0.3.reverse.htseq")
sw0antisense3 = open("/Users/arkadiygarber/Desktop/Ongoing_Research_Projects/Achiochloris/CCME/corrected/htseqMapping/htseq_unique/htseq-fixed/sw0.3.forward.htseq")
for i in sw0sense3:
    if not re.match(r'_', i):
        ls = (i.rstrip().split("\t"))
        if ls[0] not in clusterDict.keys():
            pk = len(ccmee[ls[0]]) / 1000
            rpk = float(ls[1]) / pk
            tpm = rpk / denom
            sw0tpmSenseDict[ls[0]].append(tpm)
for i in sw0antisense3:
    if not re.match(r'_', i):
        ls = (i.rstrip().split("\t"))
        if ls[0] not in clusterDict.keys():
            pk = len(ccmee[ls[0]]) / 1000
            rpk = float(ls[1]) / pk
            tpm = rpk / denom
            sw0tpmAntisenseDict[ls[0]].append(tpm)

#################################################################################
# SW0 - 4
sw0sense4 = open("/Users/arkadiygarber/Desktop/Ongoing_Research_Projects/Achiochloris/CCME/corrected/htseqMapping/htseq_unique/htseq-fixed/sw0.4.reverse.htseq")
sw0antisense4 = open("/Users/arkadiygarber/Desktop/Ongoing_Research_Projects/Achiochloris/CCME/corrected/htseqMapping/htseq_unique/htseq-fixed/sw0.4.forward.htseq")
totalRPK = 0
for i in sw0sense4:
    if not re.match(r'_', i):
        ls = (i.rstrip().split("\t"))
        if ls[0] not in clusterDict.keys():
            pk = len(ccmee[ls[0]]) / 1000
            rpk = float(ls[1]) / pk
            totalRPK += rpk
for i in sw0antisense4:
    if not re.match(r'_', i):
        ls = (i.rstrip().split("\t"))
        if ls[0] not in clusterDict.keys():
            pk = len(ccmee[ls[0]]) / 1000
            rpk = float(ls[1]) / pk
            totalRPK += rpk
file = open("/Users/arkadiygarber/Desktop/Ongoing_Research_Projects/Achiochloris/CCME/corrected/RAST/blastMapping/sw0_4.totalrpk.csv")
for i in file:
    ls = i.rstrip().split(",")
    totalRPK += float(ls[1])*len(clusterLengthDict[ls[0]])
    totalRPK += float(ls[2])*len(clusterLengthDict[ls[0]])
denom = totalRPK/1000000
print(denom)

file = open("/Users/arkadiygarber/Desktop/Ongoing_Research_Projects/Achiochloris/CCME/corrected/RAST/blastMapping/sw0_4.totalrpk.csv")
for i in file:
    ls = i.rstrip().split(",")
    tpm = float(ls[1])/denom
    antisenseTPM = float(ls[2])/denom
    sw0tpmSenseDict[ls[0]].append(tpm)
    sw0tpmAntisenseDict[ls[0]].append(antisenseTPM)
sw0sense4 = open("/Users/arkadiygarber/Desktop/Ongoing_Research_Projects/Achiochloris/CCME/corrected/htseqMapping/htseq_unique/htseq-fixed/sw0.4.reverse.htseq")
sw0antisense4 = open("/Users/arkadiygarber/Desktop/Ongoing_Research_Projects/Achiochloris/CCME/corrected/htseqMapping/htseq_unique/htseq-fixed/sw0.4.forward.htseq")
for i in sw0sense4:
    if not re.match(r'_', i):
        ls = (i.rstrip().split("\t"))
        if ls[0] not in clusterDict.keys():
            pk = len(ccmee[ls[0]]) / 1000
            rpk = float(ls[1]) / pk
            tpm = rpk / denom
            sw0tpmSenseDict[ls[0]].append(tpm)
for i in sw0antisense4:
    if not re.match(r'_', i):
        ls = (i.rstrip().split("\t"))
        if ls[0] not in clusterDict.keys():
            pk = len(ccmee[ls[0]]) / 1000
            rpk = float(ls[1]) / pk
            tpm = rpk / denom
            sw0tpmAntisenseDict[ls[0]].append(tpm)

#################################################################################
# SW0 - 5
sw0sense5 = open("/Users/arkadiygarber/Desktop/Ongoing_Research_Projects/Achiochloris/CCME/corrected/htseqMapping/htseq_unique/htseq-fixed/sw0.5.reverse.htseq")
sw0antisense5 = open("/Users/arkadiygarber/Desktop/Ongoing_Research_Projects/Achiochloris/CCME/corrected/htseqMapping/htseq_unique/htseq-fixed/sw0.5.forward.htseq")
totalRPK = 0
for i in sw0sense5:
    if not re.match(r'_', i):
        ls = (i.rstrip().split("\t"))
        if ls[0] not in clusterDict.keys():
            pk = len(ccmee[ls[0]]) / 1000
            rpk = float(ls[1]) / pk
            totalRPK += rpk
for i in sw0antisense5:
    if not re.match(r'_', i):
        ls = (i.rstrip().split("\t"))
        if ls[0] not in clusterDict.keys():
            pk = len(ccmee[ls[0]]) / 1000
            rpk = float(ls[1]) / pk
            totalRPK += rpk
file = open("/Users/arkadiygarber/Desktop/Ongoing_Research_Projects/Achiochloris/CCME/corrected/RAST/blastMapping/sw0_5.totalrpk.csv")
for i in file:
    ls = i.rstrip().split(",")
    totalRPK += float(ls[1])*len(clusterLengthDict[ls[0]])
    totalRPK += float(ls[2])*len(clusterLengthDict[ls[0]])
denom = totalRPK/1000000
print(denom)

file = open("/Users/arkadiygarber/Desktop/Ongoing_Research_Projects/Achiochloris/CCME/corrected/RAST/blastMapping/sw0_5.totalrpk.csv")
for i in file:
    ls = i.rstrip().split(",")
    tpm = float(ls[1])/denom
    antisenseTPM = float(ls[2])/denom
    sw0tpmSenseDict[ls[0]].append(tpm)
    sw0tpmAntisenseDict[ls[0]].append(antisenseTPM)
sw0sense5 = open("/Users/arkadiygarber/Desktop/Ongoing_Research_Projects/Achiochloris/CCME/corrected/htseqMapping/htseq_unique/htseq-fixed/sw0.5.reverse.htseq")
sw0antisense5 = open("/Users/arkadiygarber/Desktop/Ongoing_Research_Projects/Achiochloris/CCME/corrected/htseqMapping/htseq_unique/htseq-fixed/sw0.5.forward.htseq")
for i in sw0sense5:
    if not re.match(r'_', i):
        ls = (i.rstrip().split("\t"))
        if ls[0] not in clusterDict.keys():
            pk = len(ccmee[ls[0]]) / 1000
            rpk = float(ls[1]) / pk
            tpm = rpk / denom
            sw0tpmSenseDict[ls[0]].append(tpm)
for i in sw0antisense5:
    if not re.match(r'_', i):
        ls = (i.rstrip().split("\t"))
        if ls[0] not in clusterDict.keys():
            pk = len(ccmee[ls[0]]) / 1000
            rpk = float(ls[1]) / pk
            tpm = rpk / denom
            sw0tpmAntisenseDict[ls[0]].append(tpm)


######################################################################################################
######################################################################################################
# T0 - 1
t0sense1 = open(
    "/Users/arkadiygarber/Desktop/Ongoing_Research_Projects/Achiochloris/CCME/corrected/htseqMapping/htseq_unique/htseq-fixed/t0.1.reverse.htseq")
t0antisense1 = open(
    "/Users/arkadiygarber/Desktop/Ongoing_Research_Projects/Achiochloris/CCME/corrected/htseqMapping/htseq_unique/htseq-fixed/t0.1.forward.htseq")
totalRPK = 0
for i in t0sense1:
    if not re.match(r'_', i):
        ls = (i.rstrip().split("\t"))
        if ls[0] not in clusterDict.keys():
            pk = len(ccmee[ls[0]]) / 1000
            rpk = float(ls[1]) / pk
            totalRPK += rpk
for i in t0antisense1:
    if not re.match(r'_', i):
        ls = (i.rstrip().split("\t"))
        if ls[0] not in clusterDict.keys():
            pk = len(ccmee[ls[0]]) / 1000
            rpk = float(ls[1]) / pk
            totalRPK += rpk
file = open("/Users/arkadiygarber/Desktop/Ongoing_Research_Projects/Achiochloris/CCME/corrected/RAST/blastMapping/t0_1.totalrpk.csv")
for i in file:
    ls = i.rstrip().split(",")
    totalRPK += float(ls[1])*len(clusterLengthDict[ls[0]])
    totalRPK += float(ls[2])*len(clusterLengthDict[ls[0]])
denom = totalRPK/1000000

file = open("/Users/arkadiygarber/Desktop/Ongoing_Research_Projects/Achiochloris/CCME/corrected/RAST/blastMapping/t0_1.totalrpk.csv")
for i in file:
    ls = i.rstrip().split(",")
    tpm = float(ls[1])/denom
    antisenseTPM = float(ls[2])/denom
    t0tpmSenseDict[ls[0]].append(tpm)
    t0tpmAntisenseDict[ls[0]].append(antisenseTPM)
t0sense1 = open(
    "/Users/arkadiygarber/Desktop/Ongoing_Research_Projects/Achiochloris/CCME/corrected/htseqMapping/htseq_unique/htseq-fixed/t0.1.reverse.htseq")
t0antisense1 = open(
    "/Users/arkadiygarber/Desktop/Ongoing_Research_Projects/Achiochloris/CCME/corrected/htseqMapping/htseq_unique/htseq-fixed/t0.1.forward.htseq")
for i in t0sense1:
    if not re.match(r'_', i):
        ls = (i.rstrip().split("\t"))
        if ls[0] not in clusterDict.keys():
            pk = len(ccmee[ls[0]]) / 1000
            rpk = float(ls[1]) / pk
            tpm = rpk / denom
            t0tpmSenseDict[ls[0]].append(tpm)
for i in t0antisense1:
    if not re.match(r'_', i):
        ls = (i.rstrip().split("\t"))
        if ls[0] not in clusterDict.keys():
            pk = len(ccmee[ls[0]]) / 1000
            rpk = float(ls[1]) / pk
            tpm = rpk / denom
            t0tpmAntisenseDict[ls[0]].append(tpm)

#################################################################################
# T0 - 2
t0sense2 = open(
    "/Users/arkadiygarber/Desktop/Ongoing_Research_Projects/Achiochloris/CCME/corrected/htseqMapping/htseq_unique/htseq-fixed/t0.2.reverse.htseq")
t0antisense2 = open(
    "/Users/arkadiygarber/Desktop/Ongoing_Research_Projects/Achiochloris/CCME/corrected/htseqMapping/htseq_unique/htseq-fixed/t0.2.forward.htseq")
totalRPK = 0
for i in t0sense2:
    if not re.match(r'_', i):
        ls = (i.rstrip().split("\t"))
        if ls[0] not in clusterDict.keys():
            pk = len(ccmee[ls[0]]) / 1000
            rpk = float(ls[1]) / pk
            totalRPK += rpk
for i in t0antisense2:
    if not re.match(r'_', i):
        ls = (i.rstrip().split("\t"))
        if ls[0] not in clusterDict.keys():
            pk = len(ccmee[ls[0]]) / 1000
            rpk = float(ls[1]) / pk
            totalRPK += rpk
file = open("/Users/arkadiygarber/Desktop/Ongoing_Research_Projects/Achiochloris/CCME/corrected/RAST/blastMapping/t0_2.totalrpk.csv")
for i in file:
    ls = i.rstrip().split(",")
    totalRPK += float(ls[1])*len(clusterLengthDict[ls[0]])
    totalRPK += float(ls[2])*len(clusterLengthDict[ls[0]])
denom = totalRPK/1000000

file = open("/Users/arkadiygarber/Desktop/Ongoing_Research_Projects/Achiochloris/CCME/corrected/RAST/blastMapping/t0_2.totalrpk.csv")
for i in file:
    ls = i.rstrip().split(",")
    tpm = float(ls[1])/denom
    antisenseTPM = float(ls[2])/denom
    t0tpmSenseDict[ls[0]].append(tpm)
    t0tpmAntisenseDict[ls[0]].append(antisenseTPM)
t0sense2 = open(
    "/Users/arkadiygarber/Desktop/Ongoing_Research_Projects/Achiochloris/CCME/corrected/htseqMapping/htseq_unique/htseq-fixed/t0.2.reverse.htseq")
t0antisense2 = open(
    "/Users/arkadiygarber/Desktop/Ongoing_Research_Projects/Achiochloris/CCME/corrected/htseqMapping/htseq_unique/htseq-fixed/t0.2.forward.htseq")
for i in t0sense2:
    if not re.match(r'_', i):
        ls = (i.rstrip().split("\t"))
        if ls[0] not in clusterDict.keys():
            pk = len(ccmee[ls[0]]) / 1000
            rpk = float(ls[1]) / pk
            tpm = rpk / denom
            t0tpmSenseDict[ls[0]].append(tpm)
for i in t0antisense2:
    if not re.match(r'_', i):
        ls = (i.rstrip().split("\t"))
        if ls[0] not in clusterDict.keys():
            pk = len(ccmee[ls[0]]) / 1000
            rpk = float(ls[1]) / pk
            tpm = rpk / denom
            t0tpmAntisenseDict[ls[0]].append(tpm)

#################################################################################
# T0 - 3
t0sense3 = open(
    "/Users/arkadiygarber/Desktop/Ongoing_Research_Projects/Achiochloris/CCME/corrected/htseqMapping/htseq_unique/htseq-fixed/t0.3.reverse.htseq")
t0antisense3 = open(
    "/Users/arkadiygarber/Desktop/Ongoing_Research_Projects/Achiochloris/CCME/corrected/htseqMapping/htseq_unique/htseq-fixed/t0.3.forward.htseq")
totalRPK = 0
for i in t0sense3:
    if not re.match(r'_', i):
        ls = (i.rstrip().split("\t"))
        if ls[0] not in clusterDict.keys():
            pk = len(ccmee[ls[0]]) / 1000
            rpk = float(ls[1]) / pk
            totalRPK += rpk
for i in t0antisense3:
    if not re.match(r'_', i):
        ls = (i.rstrip().split("\t"))
        if ls[0] not in clusterDict.keys():
            pk = len(ccmee[ls[0]]) / 1000
            rpk = float(ls[1]) / pk
            totalRPK += rpk
file = open("/Users/arkadiygarber/Desktop/Ongoing_Research_Projects/Achiochloris/CCME/corrected/RAST/blastMapping/t0_3.totalrpk.csv")
for i in file:
    ls = i.rstrip().split(",")
    totalRPK += float(ls[1])*len(clusterLengthDict[ls[0]])
    totalRPK += float(ls[2])*len(clusterLengthDict[ls[0]])
denom = totalRPK/1000000

file = open("/Users/arkadiygarber/Desktop/Ongoing_Research_Projects/Achiochloris/CCME/corrected/RAST/blastMapping/t0_3.totalrpk.csv")
for i in file:
    ls = i.rstrip().split(",")
    tpm = float(ls[1])/denom
    antisenseTPM = float(ls[2])/denom
    t0tpmSenseDict[ls[0]].append(tpm)
    t0tpmAntisenseDict[ls[0]].append(antisenseTPM)
t0sense3 = open(
    "/Users/arkadiygarber/Desktop/Ongoing_Research_Projects/Achiochloris/CCME/corrected/htseqMapping/htseq_unique/htseq-fixed/t0.3.reverse.htseq")
t0antisense3 = open(
    "/Users/arkadiygarber/Desktop/Ongoing_Research_Projects/Achiochloris/CCME/corrected/htseqMapping/htseq_unique/htseq-fixed/t0.3.forward.htseq")
for i in t0sense3:
    if not re.match(r'_', i):
        ls = (i.rstrip().split("\t"))
        if ls[0] not in clusterDict.keys():
            pk = len(ccmee[ls[0]]) / 1000
            rpk = float(ls[1]) / pk
            tpm = rpk / denom
            t0tpmSenseDict[ls[0]].append(tpm)
for i in t0antisense3:
    if not re.match(r'_', i):
        ls = (i.rstrip().split("\t"))
        if ls[0] not in clusterDict.keys():
            pk = len(ccmee[ls[0]]) / 1000
            rpk = float(ls[1]) / pk
            tpm = rpk / denom
            t0tpmAntisenseDict[ls[0]].append(tpm)

#################################################################################
# T0 - 4
t0sense4 = open(
    "/Users/arkadiygarber/Desktop/Ongoing_Research_Projects/Achiochloris/CCME/corrected/htseqMapping/htseq_unique/htseq-fixed/t0.4.reverse.htseq")
t0antisense4 = open(
    "/Users/arkadiygarber/Desktop/Ongoing_Research_Projects/Achiochloris/CCME/corrected/htseqMapping/htseq_unique/htseq-fixed/t0.4.forward.htseq")
totalRPK = 0
for i in t0sense4:
    if not re.match(r'_', i):
        ls = (i.rstrip().split("\t"))
        pk = len(ccmee[ls[0]]) / 1000
        rpk = float(ls[1]) / pk
        totalRPK += rpk
for i in t0antisense4:
    if not re.match(r'_', i):
        ls = (i.rstrip().split("\t"))
        pk = len(ccmee[ls[0]]) / 1000
        rpk = float(ls[1]) / pk
        totalRPK += rpk
file = open("/Users/arkadiygarber/Desktop/Ongoing_Research_Projects/Achiochloris/CCME/corrected/RAST/blastMapping/t0_4.totalrpk.csv")
for i in file:
    ls = i.rstrip().split(",")
    totalRPK += float(ls[1])*len(clusterLengthDict[ls[0]])
    totalRPK += float(ls[2])*len(clusterLengthDict[ls[0]])
denom = totalRPK/1000000

file = open("/Users/arkadiygarber/Desktop/Ongoing_Research_Projects/Achiochloris/CCME/corrected/RAST/blastMapping/t0_4.totalrpk.csv")
for i in file:
    ls = i.rstrip().split(",")
    tpm = float(ls[1])/denom
    antisenseTPM = float(ls[2])/denom
    t0tpmSenseDict[ls[0]].append(tpm)
    t0tpmAntisenseDict[ls[0]].append(antisenseTPM)
t0sense4 = open(
    "/Users/arkadiygarber/Desktop/Ongoing_Research_Projects/Achiochloris/CCME/corrected/htseqMapping/htseq_unique/htseq-fixed/t0.4.reverse.htseq")
t0antisense4 = open(
    "/Users/arkadiygarber/Desktop/Ongoing_Research_Projects/Achiochloris/CCME/corrected/htseqMapping/htseq_unique/htseq-fixed/t0.4.forward.htseq")
for i in t0sense4:
    if not re.match(r'_', i):
        ls = (i.rstrip().split("\t"))
        if ls[0] not in clusterDict.keys():
            pk = len(ccmee[ls[0]]) / 1000
            rpk = float(ls[1]) / pk
            tpm = rpk / denom
            t0tpmSenseDict[ls[0]].append(tpm)
for i in t0antisense4:
    if not re.match(r'_', i):
        ls = (i.rstrip().split("\t"))
        if ls[0] not in clusterDict.keys():
            pk = len(ccmee[ls[0]]) / 1000
            rpk = float(ls[1]) / pk
            tpm = rpk / denom
            t0tpmAntisenseDict[ls[0]].append(tpm)

#################################################################################
# T0 - 5
t0sense5 = open(
    "/Users/arkadiygarber/Desktop/Ongoing_Research_Projects/Achiochloris/CCME/corrected/htseqMapping/htseq_unique/htseq-fixed/t0.5.reverse.htseq")
t0antisense5 = open(
    "/Users/arkadiygarber/Desktop/Ongoing_Research_Projects/Achiochloris/CCME/corrected/htseqMapping/htseq_unique/htseq-fixed/t0.5.forward.htseq")
totalRPK = 0
for i in t0sense5:
    if not re.match(r'_', i):
        ls = (i.rstrip().split("\t"))
        if ls[0] not in clusterDict.keys():
            pk = len(ccmee[ls[0]]) / 1000
            rpk = float(ls[1]) / pk
            totalRPK += rpk
for i in t0antisense5:
    if not re.match(r'_', i):
        ls = (i.rstrip().split("\t"))
        if ls[0] not in clusterDict.keys():
            pk = len(ccmee[ls[0]]) / 1000
            rpk = float(ls[1]) / pk
            totalRPK += rpk
file = open("/Users/arkadiygarber/Desktop/Ongoing_Research_Projects/Achiochloris/CCME/corrected/RAST/blastMapping/t0_5.totalrpk.csv")
for i in file:
    ls = i.rstrip().split(",")
    totalRPK += float(ls[1])*len(clusterLengthDict[ls[0]])
    totalRPK += float(ls[2])*len(clusterLengthDict[ls[0]])
denom = totalRPK/1000000

file = open("/Users/arkadiygarber/Desktop/Ongoing_Research_Projects/Achiochloris/CCME/corrected/RAST/blastMapping/t0_5.totalrpk.csv")
for i in file:
    ls = i.rstrip().split(",")
    tpm = float(ls[1])/denom
    antisenseTPM = float(ls[2])/denom
    t0tpmSenseDict[ls[0]].append(tpm)
    t0tpmAntisenseDict[ls[0]].append(antisenseTPM)
t0sense5 = open(
    "/Users/arkadiygarber/Desktop/Ongoing_Research_Projects/Achiochloris/CCME/corrected/htseqMapping/htseq_unique/htseq-fixed/t0.5.reverse.htseq")
t0antisense5 = open(
    "/Users/arkadiygarber/Desktop/Ongoing_Research_Projects/Achiochloris/CCME/corrected/htseqMapping/htseq_unique/htseq-fixed/t0.5.forward.htseq")
for i in t0sense5:
    if not re.match(r'_', i):
        ls = (i.rstrip().split("\t"))
        if ls[0] not in clusterDict.keys():
            pk = len(ccmee[ls[0]]) / 1000
            rpk = float(ls[1]) / pk
            tpm = rpk / denom
            t0tpmSenseDict[ls[0]].append(tpm)
for i in t0antisense5:
    if not re.match(r'_', i):
        ls = (i.rstrip().split("\t"))
        if ls[0] not in clusterDict.keys():
            pk = len(ccmee[ls[0]]) / 1000
            rpk = float(ls[1]) / pk
            tpm = rpk / denom
            t0tpmAntisenseDict[ls[0]].append(tpm)


##########################################################################################################
##########################################################################################################
# T36 - 1
t36sense1 = open(
    "/Users/arkadiygarber/Desktop/Ongoing_Research_Projects/Achiochloris/CCME/corrected/htseqMapping/htseq_unique/htseq-fixed/t36.1.reverse.htseq")
t36antisense1 = open(
    "/Users/arkadiygarber/Desktop/Ongoing_Research_Projects/Achiochloris/CCME/corrected/htseqMapping/htseq_unique/htseq-fixed/t36.1.forward.htseq")
totalRPK = 0
for i in t36sense1:
    if not re.match(r'_', i):
        ls = (i.rstrip().split("\t"))
        if ls[0] not in clusterDict.keys():
            pk = len(ccmee[ls[0]]) / 1000
            rpk = float(ls[1]) / pk
            totalRPK += rpk
for i in t36antisense1:
    if not re.match(r'_', i):
        ls = (i.rstrip().split("\t"))
        if ls[0] not in clusterDict.keys():
            pk = len(ccmee[ls[0]]) / 1000
            rpk = float(ls[1]) / pk
            totalRPK += rpk
file = open("/Users/arkadiygarber/Desktop/Ongoing_Research_Projects/Achiochloris/CCME/corrected/RAST/blastMapping/t36_1.totalrpk.csv")
for i in file:
    ls = i.rstrip().split(",")
    totalRPK += float(ls[1])*len(clusterLengthDict[ls[0]])
    totalRPK += float(ls[2])*len(clusterLengthDict[ls[0]])
denom = totalRPK/1000000

file = open("/Users/arkadiygarber/Desktop/Ongoing_Research_Projects/Achiochloris/CCME/corrected/RAST/blastMapping/t36_1.totalrpk.csv")
for i in file:
    ls = i.rstrip().split(",")
    tpm = float(ls[1])/denom
    antisenseTPM = float(ls[2])/denom
    t36tpmSenseDict[ls[0]].append(tpm)
    t36tpmAntisenseDict[ls[0]].append(antisenseTPM)
t36sense1 = open(
    "/Users/arkadiygarber/Desktop/Ongoing_Research_Projects/Achiochloris/CCME/corrected/htseqMapping/htseq_unique/htseq-fixed/t36.1.reverse.htseq")
t36antisense1 = open(
    "/Users/arkadiygarber/Desktop/Ongoing_Research_Projects/Achiochloris/CCME/corrected/htseqMapping/htseq_unique/htseq-fixed/t36.1.forward.htseq")
for i in t36sense1:
    if not re.match(r'_', i):
        ls = (i.rstrip().split("\t"))
        if ls[0] not in clusterDict.keys():
            pk = len(ccmee[ls[0]]) / 1000
            rpk = float(ls[1]) / pk
            tpm = rpk / denom
            t36tpmSenseDict[ls[0]].append(tpm)
for i in t36antisense1:
    if not re.match(r'_', i):
        ls = (i.rstrip().split("\t"))
        if ls[0] not in clusterDict.keys():
            pk = len(ccmee[ls[0]]) / 1000
            rpk = float(ls[1]) / pk
            tpm = rpk / denom
            t36tpmAntisenseDict[ls[0]].append(tpm)

#################################################################################
# T36 - 2
t36sense2 = open(
    "/Users/arkadiygarber/Desktop/Ongoing_Research_Projects/Achiochloris/CCME/corrected/htseqMapping/htseq_unique/htseq-fixed/t36.2.reverse.htseq")
t36antisense2 = open(
    "/Users/arkadiygarber/Desktop/Ongoing_Research_Projects/Achiochloris/CCME/corrected/htseqMapping/htseq_unique/htseq-fixed/t36.2.forward.htseq")
totalRPK = 0
for i in t36sense2:
    if not re.match(r'_', i):
        ls = (i.rstrip().split("\t"))
        if ls[0] not in clusterDict.keys():
            pk = len(ccmee[ls[0]]) / 1000
            rpk = float(ls[1]) / pk
            totalRPK += rpk
for i in t36antisense2:
    if not re.match(r'_', i):
        ls = (i.rstrip().split("\t"))
        if ls[0] not in clusterDict.keys():
            pk = len(ccmee[ls[0]]) / 1000
            rpk = float(ls[1]) / pk
            totalRPK += rpk
file = open("/Users/arkadiygarber/Desktop/Ongoing_Research_Projects/Achiochloris/CCME/corrected/RAST/blastMapping/t36_2.totalrpk.csv")
for i in file:
    ls = i.rstrip().split(",")
    totalRPK += float(ls[1])*len(clusterLengthDict[ls[0]])
    totalRPK += float(ls[2])*len(clusterLengthDict[ls[0]])
denom = totalRPK/1000000

file = open("/Users/arkadiygarber/Desktop/Ongoing_Research_Projects/Achiochloris/CCME/corrected/RAST/blastMapping/t36_2.totalrpk.csv")
for i in file:
    ls = i.rstrip().split(",")
    tpm = float(ls[1])/denom
    antisenseTPM = float(ls[2])/denom
    t36tpmSenseDict[ls[0]].append(tpm)
    t36tpmAntisenseDict[ls[0]].append(antisenseTPM)
t36sense2 = open(
    "/Users/arkadiygarber/Desktop/Ongoing_Research_Projects/Achiochloris/CCME/corrected/htseqMapping/htseq_unique/htseq-fixed/t36.2.reverse.htseq")
t36antisense2 = open(
    "/Users/arkadiygarber/Desktop/Ongoing_Research_Projects/Achiochloris/CCME/corrected/htseqMapping/htseq_unique/htseq-fixed/t36.2.forward.htseq")
for i in t36sense2:
    if not re.match(r'_', i):
        ls = (i.rstrip().split("\t"))
        if ls[0] not in clusterDict.keys():
            pk = len(ccmee[ls[0]]) / 1000
            rpk = float(ls[1]) / pk
            tpm = rpk / denom
            t36tpmSenseDict[ls[0]].append(tpm)
for i in t36antisense2:
    if not re.match(r'_', i):
        ls = (i.rstrip().split("\t"))
        if ls[0] not in clusterDict.keys():
            pk = len(ccmee[ls[0]]) / 1000
            rpk = float(ls[1]) / pk
            tpm = rpk / denom
            t36tpmAntisenseDict[ls[0]].append(tpm)

#################################################################################
# T36 - 3
t36sense3 = open(
    "/Users/arkadiygarber/Desktop/Ongoing_Research_Projects/Achiochloris/CCME/corrected/htseqMapping/htseq_unique/htseq-fixed/t36.3.reverse.htseq")
t36antisense3 = open(
    "/Users/arkadiygarber/Desktop/Ongoing_Research_Projects/Achiochloris/CCME/corrected/htseqMapping/htseq_unique/htseq-fixed/t36.3.forward.htseq")
totalRPK = 0
for i in t36sense3:
    if not re.match(r'_', i):
        ls = (i.rstrip().split("\t"))
        if ls[0] not in clusterDict.keys():
            pk = len(ccmee[ls[0]]) / 1000
            rpk = float(ls[1]) / pk
            totalRPK += rpk
for i in t36antisense3:
    if not re.match(r'_', i):
        ls = (i.rstrip().split("\t"))
        if ls[0] not in clusterDict.keys():
            pk = len(ccmee[ls[0]]) / 1000
            rpk = float(ls[1]) / pk
            totalRPK += rpk
file = open("/Users/arkadiygarber/Desktop/Ongoing_Research_Projects/Achiochloris/CCME/corrected/RAST/blastMapping/t36_3.totalrpk.csv")
for i in file:
    ls = i.rstrip().split(",")
    totalRPK += float(ls[1])*len(clusterLengthDict[ls[0]])
    totalRPK += float(ls[2])*len(clusterLengthDict[ls[0]])
denom = totalRPK/1000000

file = open("/Users/arkadiygarber/Desktop/Ongoing_Research_Projects/Achiochloris/CCME/corrected/RAST/blastMapping/t36_3.totalrpk.csv")
for i in file:
    ls = i.rstrip().split(",")
    tpm = float(ls[1])/denom
    antisenseTPM = float(ls[2])/denom
    t36tpmSenseDict[ls[0]].append(tpm)
    t36tpmAntisenseDict[ls[0]].append(antisenseTPM)
t36sense3 = open(
    "/Users/arkadiygarber/Desktop/Ongoing_Research_Projects/Achiochloris/CCME/corrected/htseqMapping/htseq_unique/htseq-fixed/t36.3.reverse.htseq")
t36antisense3 = open(
    "/Users/arkadiygarber/Desktop/Ongoing_Research_Projects/Achiochloris/CCME/corrected/htseqMapping/htseq_unique/htseq-fixed/t36.3.forward.htseq")
for i in t36sense3:
    if not re.match(r'_', i):
        ls = (i.rstrip().split("\t"))
        if ls[0] not in clusterDict.keys():
            pk = len(ccmee[ls[0]]) / 1000
            rpk = float(ls[1]) / pk
            tpm = rpk / denom
            t36tpmSenseDict[ls[0]].append(tpm)
for i in t36antisense3:
    if not re.match(r'_', i):
        ls = (i.rstrip().split("\t"))
        if ls[0] not in clusterDict.keys():
            pk = len(ccmee[ls[0]]) / 1000
            rpk = float(ls[1]) / pk
            tpm = rpk / denom
            t36tpmAntisenseDict[ls[0]].append(tpm)

#################################################################################
# T36 - 4
t36sense4 = open(
    "/Users/arkadiygarber/Desktop/Ongoing_Research_Projects/Achiochloris/CCME/corrected/htseqMapping/htseq_unique/htseq-fixed/t36.4.reverse.htseq")
t36antisense4 = open(
    "/Users/arkadiygarber/Desktop/Ongoing_Research_Projects/Achiochloris/CCME/corrected/htseqMapping/htseq_unique/htseq-fixed/t36.4.forward.htseq")
totalRPK = 0
for i in t36sense4:
    if not re.match(r'_', i):
        ls = (i.rstrip().split("\t"))
        if ls[0] not in clusterDict.keys():
            pk = len(ccmee[ls[0]]) / 1000
            rpk = float(ls[1]) / pk
            totalRPK += rpk
for i in t36antisense4:
    if not re.match(r'_', i):
        ls = (i.rstrip().split("\t"))
        if ls[0] not in clusterDict.keys():
            pk = len(ccmee[ls[0]]) / 1000
            rpk = float(ls[1]) / pk
            totalRPK += rpk
file = open("/Users/arkadiygarber/Desktop/Ongoing_Research_Projects/Achiochloris/CCME/corrected/RAST/blastMapping/t36_4.totalrpk.csv")
for i in file:
    ls = i.rstrip().split(",")
    totalRPK += float(ls[1])*len(clusterLengthDict[ls[0]])
    totalRPK += float(ls[2])*len(clusterLengthDict[ls[0]])
denom = totalRPK/1000000

file = open("/Users/arkadiygarber/Desktop/Ongoing_Research_Projects/Achiochloris/CCME/corrected/RAST/blastMapping/t36_4.totalrpk.csv")
for i in file:
    ls = i.rstrip().split(",")
    tpm = float(ls[1])/denom
    antisenseTPM = float(ls[2])/denom
    t36tpmSenseDict[ls[0]].append(tpm)
    t36tpmAntisenseDict[ls[0]].append(antisenseTPM)
t36sense4 = open(
    "/Users/arkadiygarber/Desktop/Ongoing_Research_Projects/Achiochloris/CCME/corrected/htseqMapping/htseq_unique/htseq-fixed/t36.4.reverse.htseq")
t36antisense4 = open(
    "/Users/arkadiygarber/Desktop/Ongoing_Research_Projects/Achiochloris/CCME/corrected/htseqMapping/htseq_unique/htseq-fixed/t36.4.forward.htseq")
for i in t36sense4:
    if not re.match(r'_', i):
        ls = (i.rstrip().split("\t"))
        if ls[0] not in clusterDict.keys():
            pk = len(ccmee[ls[0]]) / 1000
            rpk = float(ls[1]) / pk
            tpm = rpk / denom
        t36tpmSenseDict[ls[0]].append(tpm)
for i in t36antisense4:
    if not re.match(r'_', i):
        ls = (i.rstrip().split("\t"))
        if ls[0] not in clusterDict.keys():
            pk = len(ccmee[ls[0]]) / 1000
            rpk = float(ls[1]) / pk
            tpm = rpk / denom
            t36tpmAntisenseDict[ls[0]].append(tpm)

#################################################################################
# T36 - 5
t36sense5 = open(
    "/Users/arkadiygarber/Desktop/Ongoing_Research_Projects/Achiochloris/CCME/corrected/htseqMapping/htseq_unique/htseq-fixed/t36.5.reverse.htseq")
t36antisense5 = open(
    "/Users/arkadiygarber/Desktop/Ongoing_Research_Projects/Achiochloris/CCME/corrected/htseqMapping/htseq_unique/htseq-fixed/t36.5.forward.htseq")
totalRPK = 0
for i in t36sense5:
    if not re.match(r'_', i):
        ls = (i.rstrip().split("\t"))
        if ls[0] not in clusterDict.keys():
            pk = len(ccmee[ls[0]]) / 1000
            rpk = float(ls[1]) / pk
            totalRPK += rpk
for i in t36antisense5:
    if not re.match(r'_', i):
        ls = (i.rstrip().split("\t"))
        if ls[0] not in clusterDict.keys():
            pk = len(ccmee[ls[0]]) / 1000
            rpk = float(ls[1]) / pk
            totalRPK += rpk
file = open("/Users/arkadiygarber/Desktop/Ongoing_Research_Projects/Achiochloris/CCME/corrected/RAST/blastMapping/t36_5.totalrpk.csv")
for i in file:
    ls = i.rstrip().split(",")
    totalRPK += float(ls[1])*len(clusterLengthDict[ls[0]])
    totalRPK += float(ls[2])*len(clusterLengthDict[ls[0]])
    print(len(clusterLengthDict[ls[0]]))
denom = totalRPK/1000000

file = open("/Users/arkadiygarber/Desktop/Ongoing_Research_Projects/Achiochloris/CCME/corrected/RAST/blastMapping/t36_5.totalrpk.csv")
for i in file:
    ls = i.rstrip().split(",")
    tpm = float(ls[1])/denom
    antisenseTPM = float(ls[2])/denom
    t36tpmSenseDict[ls[0]].append(tpm)
    t36tpmAntisenseDict[ls[0]].append(antisenseTPM)
t36sense5 = open(
    "/Users/arkadiygarber/Desktop/Ongoing_Research_Projects/Achiochloris/CCME/corrected/htseqMapping/htseq_unique/htseq-fixed/t36.5.reverse.htseq")
t36antisense5 = open(
    "/Users/arkadiygarber/Desktop/Ongoing_Research_Projects/Achiochloris/CCME/corrected/htseqMapping/htseq_unique/htseq-fixed/t36.5.forward.htseq")
for i in t36sense5:
    if not re.match(r'_', i):
        ls = (i.rstrip().split("\t"))
        if ls[0] not in clusterDict.keys():
            pk = len(ccmee[ls[0]]) / 1000
            rpk = float(ls[1]) / pk
            tpm = rpk / denom
            t36tpmSenseDict[ls[0]].append(tpm)
for i in t36antisense5:
    if not re.match(r'_', i):
        ls = (i.rstrip().split("\t"))
        if ls[0] not in clusterDict.keys():
            pk = len(ccmee[ls[0]]) / 1000
            rpk = float(ls[1]) / pk
            tpm = rpk / denom
            t36tpmAntisenseDict[ls[0]].append(tpm)


#################################################################################
#################################################################################
#################### COLLECTING AND CONSOLIDATING DATA ##########################
clusterDict = defaultdict(list)
transposase = open("/Users/arkadiygarber/Desktop/Ongoing_Research_Projects/Achiochloris/CCME/corrected/RAST/CCMEE-dS_summary-annotated-corrected-tpm-bulk-scg.csv")
for i in transposase:
    ls = i.rstrip().split(",")
    if ls[0] != "cluster":
        if not re.match(r'#', i):
            clusterDict[ls[0]].append(ls)

# WRITING RESULTS TO SUMMARY CSV FILE
out = open("/Users/arkadiygarber/Desktop/Ongoing_Research_Projects/Achiochloris/CCME/corrected/RAST/CCMEE-dS_summary-annotated-corrected-tpm-bulk-scg-replicates.csv", "w")
out.write("cluster,gene,closestNeighbor,lowestDS,dN,blastHit,Eval_for_blastHit,sw0_sense,sw0_sense_sd,sw0_antisense,sw0_antisense_sd,t0_sense,t0_sense_sd,t0_antisense,t0_antisense_sd,t36_sense,t36_sense_sd,t36_antisense,t36_antisense_sd\n")
for i in clusterDict.keys():
    if len(clusterDict[i]) > 1:
        for j in clusterDict[i]:

            clusterRep = (j[0])
            sw0SenseMeanAve = (statistics.mean(sw0tpmSenseDict[clusterRep]))
            sw0SenseMean = statistics.mean(sw0tpmSenseDict[clusterRep])*len(clusterDict[i])
            sw0SenseSDAve = (statistics.stdev(sw0tpmSenseDict[clusterRep]))
            sw0SenseSD = statistics.stdev(sw0tpmSenseDict[clusterRep])*len(clusterDict[i])

            sw0AntisenseMeanAve = (statistics.mean(sw0tpmAntisenseDict[clusterRep]))
            sw0AntisenseMean = statistics.mean(sw0tpmAntisenseDict[clusterRep])*len(clusterDict[i])
            sw0AntisenseSDAve = (statistics.stdev(sw0tpmAntisenseDict[clusterRep]))
            sw0AntisenseSD = statistics.stdev(sw0tpmAntisenseDict[clusterRep])*len(clusterDict[i])

            t0SenseMeanAve = (statistics.mean(t0tpmSenseDict[clusterRep]))
            t0SenseMean = statistics.mean(t0tpmSenseDict[clusterRep]) * len(clusterDict[i])
            t0SenseSDAve = (statistics.stdev(t0tpmSenseDict[clusterRep]))
            t0SenseSD = statistics.stdev(t0tpmSenseDict[clusterRep]) * len(clusterDict[i])

            t0AntisenseMeanAve = (statistics.mean(t0tpmAntisenseDict[clusterRep]))
            t0AntisenseMean = statistics.mean(t0tpmAntisenseDict[clusterRep]) * len(clusterDict[i])
            t0AntisenseSDAve = (statistics.stdev(t0tpmAntisenseDict[clusterRep]))
            t0AntisenseSD = statistics.stdev(t0tpmAntisenseDict[clusterRep]) * len(clusterDict[i])

            t36SenseMeanAve = (statistics.mean(t36tpmSenseDict[clusterRep]))
            t36SenseMean = statistics.mean(t36tpmSenseDict[clusterRep]) * len(clusterDict[i])
            t36SenseSDAve = (statistics.stdev(t36tpmSenseDict[clusterRep]))
            t36SenseSD = statistics.stdev(t36tpmSenseDict[clusterRep]) * len(clusterDict[i])

            t36AntisenseMeanAve = (statistics.mean(t36tpmAntisenseDict[clusterRep]))
            t36AntisenseMean = statistics.mean(t36tpmAntisenseDict[clusterRep]) * len(clusterDict[i])
            t36AntisenseSDAve = (statistics.stdev(t36tpmAntisenseDict[clusterRep]))
            t36AntisenseSD = statistics.stdev(t36tpmAntisenseDict[clusterRep]) * len(clusterDict[i])

            out.write(j[0] + "," + j[1] + "," + j[2] + "," + j[3] + "," + j[4] + "," + j[5] + "," + j[6] + "," +
                  str(sw0SenseMeanAve) + "," + str(sw0SenseSDAve) + "," + str(sw0AntisenseMeanAve) + "," + str(sw0AntisenseSDAve) + "," +
                  str(t0SenseMeanAve) + "," + str(t0SenseSDAve) + "," + str(t0AntisenseMeanAve) + "," + str(t0AntisenseSDAve) + "," +
                  str(t36SenseMeanAve) + "," + str(t36SenseSDAve) + "," + str(t36AntisenseMeanAve) + "," + str(t36AntisenseSDAve) + "\n")
            # print(j)
            # print(j[0] + "," +
            #       str(sw0SenseMeanAve) + "," + str(sw0SenseSDAve) + "," + str(sw0AntisenseMeanAve) + "," + str(sw0AntisenseSDAve) + "," +
            #       str(t0SenseMeanAve) + "," + str(t0SenseSDAve) + "," + str(t0AntisenseMeanAve) + "," + str(t0AntisenseSD) + "," +
            #       str(t36SenseMeanAve) + "," + str(t36SenseSDAve) + "," + str(t36AntisenseMeanAve) + "," + str(t36AntisenseSDAve))
            # print("")

        # print(i + "\t\t" +
        #       str(sw0SenseMean) + "\t\t" + str(sw0SenseSD) + "\t\t" + str(sw0AntisenseMean) + "\t\t" + str(sw0AntisenseSD) + "\t\t" +
        #       str(t0SenseMean) + "\t\t" + str(t0SenseSD) + "\t\t" + str(t0AntisenseMean) + "\t\t" + str(t0AntisenseSD) + "\t\t" +
        #       str(t36SenseMean) + "\t\t" + str(t36SenseSD) + "\t\t" + str(t36AntisenseMean) + "\t\t" + str(t36AntisenseSD))
        out.write("#####################################################\n")
    else:
        ls = (clusterDict[i][0])
        scg = ls[0]

        sw0SenseMean = statistics.mean(sw0tpmSenseDict[scg])
        sw0SenseSD = statistics.stdev(sw0tpmSenseDict[scg])

        sw0AntisenseMean = statistics.mean(sw0tpmAntisenseDict[scg])
        sw0AntisenseSD = statistics.stdev(sw0tpmAntisenseDict[scg])

        t0SenseMean = statistics.mean(t0tpmSenseDict[scg])
        t0SenseSD = statistics.stdev(t0tpmSenseDict[scg])

        t0AntisenseMean = statistics.mean(t0tpmAntisenseDict[scg])
        t0AntisenseSD = statistics.stdev(t0tpmAntisenseDict[scg])

        t36SenseMean = statistics.mean(t36tpmSenseDict[scg])
        t36SenseSD = statistics.stdev(t36tpmSenseDict[scg])

        t36AntisenseMean = statistics.mean(t36tpmAntisenseDict[scg])
        t36AntisenseSD = statistics.stdev(t36tpmAntisenseDict[scg])

        out.write(ls[0] + "," + ls[1] + "," + ls[2] + "," + ls[3] + "," + ls[4] + "," + ls[5] + "," + ls[6] + "," +
                  str(sw0SenseMean) + "," + str(sw0SenseSD) + "," + str(sw0AntisenseMean) + "," + str(sw0AntisenseSD) + "," +
              str(t0SenseMean) + "," + str(t0SenseSD) + "," + str(t0AntisenseMean) + "," + str(t0AntisenseSD) + "," +
              str(t36SenseMean) + "," + str(t36SenseSD) + "," + str(t36AntisenseMean) + "," + str(t36AntisenseSD) + "\n")
        out.write("#####################################################\n")
        # print(scg + "\t\t" +
        #       str(sw0SenseMean) + "\t\t" + str(sw0SenseSD) + "\t\t" + str(sw0AntisenseMean) + "\t\t" + str(sw0AntisenseSD) + "\t\t" +
        #       str(t0SenseMean) + "\t\t" + str(t0SenseSD) + "\t\t" + str(t0AntisenseMean) + "\t\t" + str(t0AntisenseSD) + "\t\t" +
        #       str(t36SenseMean) + "\t\t" + str(t36SenseSD) + "\t\t" + str(t36AntisenseMean) + "\t\t" + str(t36AntisenseSD))
        # print("")

--------------------------

#CCMEE-GC-intergenic-vs-coding.py


#!/usr/bin/env python3
from collections import defaultdict
import re
import statistics
import numpy as np
import os


def reverseComplement(seq):
    out = []
    for i in range(len(seq)-1, -1, -1):
        nucleotide = seq[i]
        if nucleotide == "C":
            nucleotide = "G"
        elif nucleotide == "G":
            nucleotide = "C"
        elif nucleotide == "T":
            nucleotide = "A"
        elif nucleotide == "A":
            nucleotide = "T"

        if nucleotide == "c":
            nucleotide = "g"
        elif nucleotide == "g":
            nucleotide = "c"
        elif nucleotide == "t":
            nucleotide = "a"
        elif nucleotide == "a":
            nucleotide = "t"
        out.append(nucleotide)
    outString = "".join(out)
    return outString


def reverse(seq):
    out = []
    for i in range(len(seq)-1, -1, -1):
        nucleotide = seq[i]
        if nucleotide == "C":
            nucleotide = "C"
        elif nucleotide == "G":
            nucleotide = "G"
        elif nucleotide == "T":
            nucleotide = "T"
        elif nucleotide == "A":
            nucleotide = "A"
        out.append(nucleotide)
    outString = "".join(out)
    return outString


def Complement(seq):
    out = []
    for i in range(0, len(seq)):
        nucleotide = seq[i]
        if nucleotide == "C":
            nucleotide = "G"
        elif nucleotide == "G":
            nucleotide = "C"
        elif nucleotide == "T":
            nucleotide = "A"
        elif nucleotide == "A":
            nucleotide = "T"
        out.append(nucleotide)
    outString = "".join(out)
    return outString


def ribosome(seq):
    NTs = ['T', 'C', 'A', 'G']
    stopCodons = ['TAA', 'TAG', 'TGA']
    Codons = []
    for i in range(4):
        for j in range(4):
            for k in range(4):
                codon = NTs[i] + NTs[j] + NTs[k]
                # if not codon in stopCodons:
                Codons.append(codon)

    CodonTable = {}
    AAz = "FFLLSSSSYY**CC*WLLLLPPPPHHQQRRRRIIIMTTTTNNKKSSRRVVVVAAAADDEEGGGG"
    AAs = list(AAz)
    k = 0
    for base1 in NTs:
        for base2 in NTs:
            for base3 in NTs:
                codon = base1 + base2 + base3
                CodonTable[codon] = AAs[k]
                k += 1

    prot = []
    for j in range(0, len(seq), 3):
        codon = seq[j:j + 3]
        try:
            prot.append(CodonTable[codon])
        except KeyError:
            prot.append("X")
    protein = ("".join(prot))
    return protein


def ribosome2(seq):
    NTs = ['t', 'c', 'a', 'g']
    stopCodons = ['taa', 'tag', 'tga']
    Codons = []
    for i in range(4):
        for j in range(4):
            for k in range(4):
                codon = NTs[i] + NTs[j] + NTs[k]
                # if not codon in stopCodons:
                Codons.append(codon)

    CodonTable = {}
    AAz = "FFLLSSSSYY**CC*WLLLLPPPPHHQQRRRRIIIMTTTTNNKKSSRRVVVVAAAADDEEGGGG"
    AAs = list(AAz)
    k = 0
    for base1 in NTs:
        for base2 in NTs:
            for base3 in NTs:
                codon = base1 + base2 + base3
                CodonTable[codon] = AAs[k]
                k += 1

    prot = []
    for j in range(0, len(seq), 3):
        codon = seq[j:j + 3]
        try:
            prot.append(CodonTable[codon])
        except KeyError:
            prot.append("X")
    protein = ("".join(prot))
    return protein


def SeqCoord(seq, start, end):
    return seq[start:end]


def howMany(ls, exclude):
    counter = 0
    for i in ls:
        if i != exclude:
            counter += 1
    return counter


def stabilityCounter(int):
    if len(str(int)) == 1:
        string = (str(0) + str(0) + str(0) + str(0) + str(int))
        return (string)
    if len(str(int)) == 2:
        string = (str(0) + str(0) + str(0) + str(int))
        return (string)
    if len(str(int)) == 3:
        string = (str(0) + str(0) + str(int))
        return (string)
    if len(str(int)) == 4:
        string = (str(0) + str(int))
        return (string)
    if len(str(int)) > 4:
        string = str(int)
        return (string)


def sum(ls):
    count = 0
    for i in ls:
        count += float(i)
    return count


def ave(ls):
    count = 0
    for i in ls:
        try:
            count += float(i)
        except ValueError:
            pass
    return count/len(ls)


def derep(ls):
    outLS = []
    for i in ls:
        if i not in outLS:
            outLS.append(i)
    return outLS


def cluster(data, maxgap):
    '''Arrange data into groups where successive elements
       differ by no more than *maxgap*

        #->>> cluster([1, 6, 9, 100, 102, 105, 109, 134, 139], maxgap=10)
        [[1, 6, 9], [100, 102, 105, 109], [134, 139]]

        #->>> cluster([1, 6, 9, 99, 100, 102, 105, 134, 139, 141], maxgap=10)
        [[1, 6, 9], [99, 100, 102, 105], [134, 139, 141]]

    '''
    # data = sorted(data)
    data.sort(key=int)
    groups = [[data[0]]]
    for x in data[1:]:
        if abs(x - groups[-1][-1]) <= maxgap:
            groups[-1].append(x)
        else:
            groups.append([x])
    return groups


def GCcalc(seq):
    count = 0
    for i in seq:
        if i == "G" or i == "C" or i == "g" or i == "c":
            count += 1
    return count/len(seq)


def reject_outliers(data):
    m = 2
    u = np.mean(data)
    s = np.std(data)
    filtered = [e for e in data if (u - 2 * s < e < u + 2 * s)]
    return filtered


def RemoveDuplicates(ls):
    empLS = []
    counter = 0
    for i in ls:
        if i not in empLS:
            empLS.append(i)
        else:
            pass
    return empLS


def allButTheLast(iterable, delim):
    x = ''
    length = len(iterable.split(delim))
    for i in range(0, length-1):
        x += iterable.split(delim)[i]
        x += delim
    return x[0:len(x)-1]


def lastItem(ls):
    x = ''
    for i in ls:
        if i != "":
            x = i
    return x


def secondToLastItem(ls):
    x = ''
    for i in ls[0:len(ls)-1]:
        x = i
    return x


def thirdToLastItem(ls):
    x = ''
    for i in ls[0:len(ls)-2]:
        x = i
    return x


def pull(item, one, two):
    ls = []
    counter = 0
    for i in item:
        if counter == 0:
            if i != one:
                pass
            else:
                counter += 1
                ls.append(i)
        else:
            if i != two:
                ls.append(i)
            else:
                ls.append(i)
                counter = 0
    outstr = "".join(ls)
    return outstr


def replace(stringOrlist, list, item):
    emptyList = []
    for i in stringOrlist:
        if i not in list:
            emptyList.append(i)
        else:
            emptyList.append(item)
    outString = "".join(emptyList)
    return outString


def remove(stringOrlist, list):
    emptyList = []
    for i in stringOrlist:
        if i not in list:
            emptyList.append(i)
        else:
            pass
    outString = "".join(emptyList)
    return outString


def removeLS(stringOrlist, list):
    emptyList = []
    for i in stringOrlist:
        if i not in list:
            emptyList.append(i)
        else:
            pass
    return emptyList


def fasta(fasta_file):
    count = 0
    seq = ''
    header = ''
    Dict = defaultdict(lambda: defaultdict(lambda: 'EMPTY'))
    for i in fasta_file:
        i = i.rstrip()
        if re.match(r'^>', i):
            count += 1
            if count % 1000000 == 0:
                print(count)

            if len(seq) > 0:
                Dict[header] = seq
                header = i[1:]
                # header = header.split(" ")[0]
                seq = ''
            else:
                header = i[1:]
                # header = header.split(" ")[0]
                seq = ''
        else:
            seq += i
    Dict[header] = seq
    # print(count)
    return Dict


def fasta2(fasta_file):
    count = 0
    seq = ''
    header = ''
    Dict = defaultdict(lambda: defaultdict(lambda: 'EMPTY'))
    for i in fasta_file:
        i = i.rstrip()
        if re.match(r'^>', i):
            count += 1
            if count % 1000000 == 0:
                print(count)

            if len(seq) > 0:
                Dict[header] = seq
                header = i[1:]
                header = header.split(" ")[0]
                seq = ''
            else:
                header = i[1:]
                header = header.split(" ")[0]
                seq = ''
        else:
            seq += i
    Dict[header] = seq
    # print(count)
    return Dict


def allButTheFirst(iterable, delim):
    x = ''
    length = len(iterable.split(delim))
    for i in range(1, length):
        x += iterable.split(delim)[i]
        x += delim
    return x[0:len(x)]


def filter(list, items):
    outLS = []
    for i in list:
        if i not in items:
            outLS.append(i)
    return outLS


def filterRe(list, regex):
    ls1 = []
    ls2 = []
    for i in list:
        if re.findall(regex, i):
            ls1.append(i)
        else:
            ls2.append(i)
    return ls1, ls2


def delim(line):
    ls = []
    string = ''
    for i in line:
        if i != " ":
            string += i
        else:
            ls.append(string)
            string = ''
    ls = filter(ls, [""])
    return ls


# SORTING THE GFF FILE
'''
sortDict = defaultdict(lambda: defaultdict(lambda: 'EMPTY'))
gff = open("/Users/arkadiygarber/Desktop/Ongoing_Research_Projects/Achiochloris/CCME/corrected/5410_corrected.gff")
for i in gff:
    if not re.match(r'#', i):
        ls = i.rstrip().split("\t")
        sortDict[ls[0]][int(ls[3])] = ls

out = open("/Users/arkadiygarber/Desktop/Ongoing_Research_Projects/Achiochloris/CCME/corrected/5410_corrected-sorted.gff", "w")
for i in sortDict.keys():
    for j in sorted(sortDict[i]):
        out.write("\t".join(sortDict[i][j]) + "\n")
'''


# CALCULATING GC OF GENES AND INTERGENIC REGIONS

genome = open("/Users/arkadiygarber/Desktop/Ongoing_Research_Projects/Achiochloris/CCME/corrected/5410_corrected.fa")
genome = fasta2(genome)

unqList = []
count = 0
end = 0
gcDict = defaultdict(list)
totalCDS = 0
totalIG = 0
contig = "unitig_0|quiver|pilon"
gff = open("/Users/arkadiygarber/Desktop/Ongoing_Research_Projects/Achiochloris/CCME/corrected/5410_corrected-sorted.gff")
for i in gff:
    if not re.match(r'#', i):
        ls = i.rstrip().split("\t")


        identifier = ls[0] + "|" + ls[3] + "|" + ls[4]
        if identifier not in unqList:
            unqList.append(identifier)
            print("")
            print(ls)

            start = int(ls[3]) - 1
            if start > end and ls[0] == contig:
                IG = genome[contig][end:start]
                gc = GCcalc(IG)
                totalIG += len(IG)
                print(totalIG)
                print(start)
                print(end)
                print(len(IG))
                if len(IG) > 100:
                    gcDict["ig"].append(gc)
                    count += 1

            end = int(ls[4])
            strand = ls[6]
            contig = ls[0]
            if ls[2] in ["CDS", "tRNA", "tmRNA", "rRNA"]:
                if strand == "+":
                    seq = (genome[contig][start:end])
                    gc = (GCcalc(seq))
                    gcDict["gene"].append(gc)
                    totalCDS += len(seq)
                    # print(round(gc, 3))
                else:
                    seq = (genome[contig][start:end])
                    seq = (reverseComplement(seq))
                    gc = (GCcalc(seq))
                    gcDict["gene"].append(gc)
                    totalCDS += len(seq)
                    # print(round(gc, 3))


out = open("/Users/arkadiygarber/Desktop/Ongoing_Research_Projects/Achiochloris/CCME/corrected/5410_corrected.gc.csv", 'w')
out.write("region,gc\n")
for i in gcDict.keys():
    print(i + "\t" + str(statistics.mean(gcDict[i])) + "\t" + str(statistics.stdev(gcDict[i])))
    for j in gcDict[i]:
        out.write(i + "," + str(j*100) + "\n")

print(totalCDS)
print(totalIG)


----------------------------


#identifying-frameshifts.py


#!/usr/bin/env python3
from collections import defaultdict
import re
import statistics
import numpy as np
import os


def trim(seq):
    newSeq = ''
    counter = 0
    for i in seq:
        if i == "-":
            if counter == 0:
                pass
            else:
                newSeq += i

        else:
            counter += 1
            newSeq += i
    return newSeq


def trimEnd(seq):
    for i in range(1, len(seq)):
        if seq[len(seq)-i] == "-":
            pass
        else:
            break
    index = i-1
    return seq[0:len(seq)-index]


def collectGaps(seq):
    ls = []
    word = ''
    for i in seq:
        if i != "-":
            if len(word) > 0:
                ls.append(word)
            word = ''
        else:
            word += "-"
    return ls


def ribosome(seq):
    NTs = ['T', 'C', 'A', 'G']
    stopCodons = ['TAA', 'TAG', 'TGA']
    Codons = []
    for i in range(4):
        for j in range(4):
            for k in range(4):
                codon = NTs[i] + NTs[j] + NTs[k]
                # if not codon in stopCodons:
                Codons.append(codon)

    CodonTable = {}
    AAz = "FFLLSSSSYY**CC*WLLLLPPPPHHQQRRRRIIIMTTTTNNKKSSRRVVVVAAAADDEEGGGG"
    AAs = list(AAz)
    k = 0
    for base1 in NTs:
        for base2 in NTs:
            for base3 in NTs:
                codon = base1 + base2 + base3
                CodonTable[codon] = AAs[k]
                k += 1

    prot = []
    for j in range(0, len(seq), 3):
        codon = seq[j:j + 3]
        try:
            prot.append(CodonTable[codon])
        except KeyError:
            prot.append("X")
    protein = ("".join(prot))
    return protein


def cluster(data, maxgap):
    '''Arrange data into groups where successive elements
       differ by no more than *maxgap*

        #->>> cluster([1, 6, 9, 100, 102, 105, 109, 134, 139], maxgap=10)
        [[1, 6, 9], [100, 102, 105, 109], [134, 139]]

        #->>> cluster([1, 6, 9, 99, 100, 102, 105, 134, 139, 141], maxgap=10)
        [[1, 6, 9], [99, 100, 102, 105], [134, 139, 141]]

    '''
    # data = sorted(data)
    data.sort(key=int)
    groups = [[data[0]]]
    for x in data[1:]:
        if abs(x - groups[-1][-1]) <= maxgap:
            groups[-1].append(x)
        else:
            groups.append([x])
    return groups


def GCcalc(seq):
    count = 0
    for i in seq:
        if i == "G" or i == "C":
            count += 1
    return count/len(seq)


def reject_outliers(data):
    m = 2
    u = np.mean(data)
    s = np.std(data)
    filtered = [e for e in data if (u - 2 * s < e < u + 2 * s)]
    return filtered


def fasta(fasta_file):
    count = 0
    seq = ''
    header = ''
    Dict = defaultdict(lambda: defaultdict(lambda: 'EMPTY'))
    for i in fasta_file:
        i = i.rstrip()
        if re.match(r'^>', i):
            count += 1
            if count % 1000000 == 0:
                print(count)

            if len(seq) > 0:
                Dict[header] = seq
                header = i[1:]
                # header = header.split(" ")[0]
                seq = ''
            else:
                header = i[1:]
                # header = header.split(" ")[0]
                seq = ''
        else:
            seq += i
    Dict[header] = seq
    # print(count)
    return Dict


def fasta2(fasta_file):
    count = 0
    seq = ''
    header = ''
    Dict = defaultdict(lambda: defaultdict(lambda: 'EMPTY'))
    for i in fasta_file:
        i = i.rstrip()
        if re.match(r'^>', i):
            count += 1
            if count % 1000000 == 0:
                print(count)

            if len(seq) > 0:
                Dict[header] = seq
                header = i[1:]
                header = header.split(" ")[0]
                seq = ''
            else:
                header = i[1:]
                header = header.split(" ")[0]
                seq = ''
        else:
            seq += i
    Dict[header] = seq
    # print(count)
    return Dict


def lastItem(ls):
    x = ''
    for i in ls:
        if i != "":
            x = i
    return x


# CCMEE  ###############################################################################################################
ffn = open("/Users/arkadiygarber/Desktop/Ongoing_Research_Projects/Achiochloris/CCME/corrected/RAST/5410-fixed.fna")
ffn = fasta2(ffn)

# CREATING NUCLEOTIDE ALIGNMENTS OF THE TRANSPOSASE GENE DUPLICATES

summary = open("/Users/arkadiygarber/Desktop/Ongoing_Research_Projects/Achiochloris/CCME/corrected/RAST/CCMEE-dS_summary-annotated-corrected-tpm-bulk-scg.csv")
for i in summary:
    ls = i.rstrip().split(",")
    if not re.match(r'#', i):
        if ls[0] != "cluster" and ls[3] != "NA":
            gene1 = (ls[1])
            gene2 = (ls[2])
            out = open("/Users/arkadiygarber/Desktop/Ongoing_Research_Projects/Achiochloris/CCME/corrected/RAST/frameshifts/%sand%s.ffn" % (gene1, gene2), "w")
            out.write(">" + gene1 + "\n")
            out.write(ffn[gene1] + '\n')
            out.write(">" + gene2 + "\n")
            out.write(ffn[gene2] + "\n")
            out.close()

            os.system("muscle -in /Users/arkadiygarber/Desktop/Ongoing_Research_Projects/Achiochloris/CCME/corrected/RAST/frameshifts/%sand%s.ffn -out /Users/arkadiygarber/Desktop/Ongoing_Research_Projects/Achiochloris/CCME/corrected/RAST/frameshifts/%sand%s.fa" % (gene1, gene2, gene1, gene2))


# DETECTING FRAMESHIFTS

out = open("/Users/arkadiygarber/Desktop/Ongoing_Research_Projects/Achiochloris/CCME/corrected/RAST/summary-frameshift.csv", "w")
out.write("gene1" + "," + "gene2" + "," + "frameshift1" + "," + "frameshifted2" + "\n")
DIR = os.listdir("/Users/arkadiygarber/Desktop/Ongoing_Research_Projects/Achiochloris/CCME/corrected/RAST/frameshifts")
for i in DIR:
    if lastItem(i.split(".")) == "fa":
        file = open("/Users/arkadiygarber/Desktop/Ongoing_Research_Projects/Achiochloris/CCME/corrected/RAST/frameshifts/%s" % i)
        file = fasta2(file)
        # counter = 0
        fileDict = defaultdict(list)
        for j in file:
            trimmed = (trim(file[j]))
            trimmed = trimEnd(trimmed)
            gapList = (collectGaps(trimmed))
            if len(gapList) == 0:
                pass
            else:
                for k in gapList:
                    if len(k) % 3 != 0:
                        fileDict[j].append(k)
                        # counter += 1
        # if counter > 0:
        #     frameshift = "y"
        # else:
        #     frameshift = "n"

        gene1 = (i.split("and")[0])
        gene2 = (i.split("and")[1].split(".fa")[0])
        if len(fileDict[gene1]) > 0:
            fs1 = "y"
        else:
            fs1 = "n"

        if len(fileDict[gene2]) > 0:
            fs2 = "y"
        else:
            fs2 = "n"

        # fs = (frameshift)
        # print(gene1 + "," + gene2 + "," + fs1 + "," + fs2)
        out.write(gene1 + "," + gene2 + "," + fs1 + "," + fs2 + "\n")
out.close()


# INTEGRATING FRAMESHIFT DATA INTO THE SUMMARY

fsDict = defaultdict(lambda: defaultdict(lambda: 'EMPTY'))
fs = open("/Users/arkadiygarber/Desktop/Ongoing_Research_Projects/Achiochloris/CCME/corrected/RAST/summary-frameshift.csv")
for i in fs:
    ls = i.rstrip().split(",")
    genePair = ls[0] + "and" + ls[1]
    fsDict[genePair][ls[0]] = ls[2]
    fsDict[genePair][ls[1]] = ls[3]


summary = open("/Users/arkadiygarber/Desktop/Ongoing_Research_Projects/Achiochloris/CCME/corrected/RAST/CCMEE-dS_summary-annotated-corrected-tpm-bulk-scg.csv")
out = open("/Users/arkadiygarber/Desktop/Ongoing_Research_Projects/Achiochloris/CCME/corrected/RAST/CCMEE-dS_summary-annotated-corrected-tpm-bulk-scg-frameshifts.csv", "w")
for i in summary:
    ls = i.rstrip().split(",")
    if not re.match(r'#', i):
        if ls[0] != "cluster":
            if ls[3] != "NA":
                genePair = ls[1] + "and" + ls[2]
                fs1 = (fsDict[genePair][ls[1]])
                fs2 = (fsDict[genePair][ls[2]])
                out.write(i.rstrip() + "," + fs1 + "," + fs2 + "\n")
            else:
                out.write(i.rstrip() + "," + "NA" + "," + "NA" + "\n")
        else:
            out.write(i.rstrip() + "," + "gene1_frameshift" + "," + "gene1_frameshift" + "\n")
    else:
        out.write(i.rstrip() + "\n")
out.close()


# blastDict = defaultdict(lambda: defaultdict(lambda: 'EMPTY'))
# blast = open("/Users/arkadiygarber/Desktop/Ongoing_Research_Projects/Endosymbionts/IS/ISfinder-sequences/IS.faa.IMCC3088.blast")
# for i in blast:
#     ls = i.rstrip().split("\t")
#     if ls[1] not in blastDict.keys():
#         blastDict[ls[1]]["is"] = ls[0]
#         blastDict[ls[1]]["e"] = ls[10]
#     else:
#         if float(ls[10]) < float(blastDict[ls[1]]["e"]):
#             blastDict[ls[1]]["is"] = ls[0]
#             blastDict[ls[1]]["e"] = ls[10]
#
# print(len(blastDict.keys()))


# MBIC ###############################################################################################################
ffn = open("/Users/arkadiygarber/Desktop/Ongoing_Research_Projects/Achiochloris/MBIC/MBIC_genome.fasta-proteins.fna")
ffn = fasta2(ffn)

# CREATING NUCLEOTIDE ALIGNMENTS OF THE TRANSPOSASE GENE DUPLICATES

summary = open("/Users/arkadiygarber/Desktop/Ongoing_Research_Projects/Achiochloris/MBIC/MBIC-dS_summary-annotated-corrected-tpm-bulk-scg.csv")
for i in summary:
    ls = i.rstrip().split(",")
    if not re.match(r'#', i):
        if ls[0] != "cluster" and ls[3] != "NA":
            gene1 = (ls[1])
            gene2 = (ls[2])
            out = open("/Users/arkadiygarber/Desktop/Ongoing_Research_Projects/Achiochloris/MBIC/frameshifts/%sand%s.ffn" % (gene1, gene2), "w")
            out.write(">" + gene1 + "\n")
            out.write(ffn[gene1] + '\n')
            out.write(">" + gene2 + "\n")
            out.write(ffn[gene2] + "\n")
            out.close()

            os.system("muscle -in /Users/arkadiygarber/Desktop/Ongoing_Research_Projects/Achiochloris/MBIC/frameshifts/%sand%s.ffn -out /Users/arkadiygarber/Desktop/Ongoing_Research_Projects/Achiochloris/MBIC/frameshifts/%sand%s.fa" % (gene1, gene2, gene1, gene2))


# DETECTING FRAMESHIFTS

out = open("/Users/arkadiygarber/Desktop/Ongoing_Research_Projects/Achiochloris/MBIC/summary-frameshift.csv", "w")
out.write("gene1" + "," + "gene2" + "," + "frameshift1" + "," + "frameshift2" + "\n")
DIR = os.listdir("/Users/arkadiygarber/Desktop/Ongoing_Research_Projects/Achiochloris/MBIC/frameshifts")
for i in DIR:
    if lastItem(i.split(".")) == "fa":
        file = open("/Users/arkadiygarber/Desktop/Ongoing_Research_Projects/Achiochloris/MBIC/frameshifts/%s" % i)
        file = fasta2(file)
        counter = 0
        fileDict = defaultdict(list)
        for j in file:
            trimmed = (trim(file[j]))
            trimmed = trimEnd(trimmed)
            gapList = (collectGaps(trimmed))
            if len(gapList) == 0:
                pass
            else:
                for k in gapList:
                    if len(k) % 3 != 0:
                        fileDict[j].append(k)
                        # counter += 1
        # if counter > 0:
        #     frameshift = "y"
        # else:
        #     frameshift = "n"

        gene1 = (i.split("and")[0])
        gene2 = (i.split("and")[1].split(".fa")[0])
        if len(fileDict[gene1]) > 0:
            fs1 = "y"
        else:
            fs1 = "n"

        if len(fileDict[gene2]) > 0:
            fs2 = "y"
        else:
            fs2 = "n"

        # fs = (frameshift)
        # out.write(gene1 + "," + gene2 + ',' + fs + "\n")
        out.write(gene1 + "," + gene2 + "," + fs1 + "," + fs2 + "\n")
out.close()


# INTEGRATING FRAMESHIFT DATA INTO THE SUMMARY

fsDict = defaultdict(lambda: defaultdict(lambda: 'EMPTY'))
fs = open("/Users/arkadiygarber/Desktop/Ongoing_Research_Projects/Achiochloris/MBIC/summary-frameshift.csv")
for i in fs:
    ls = i.rstrip().split(",")
    genePair = ls[0] + "and" + ls[1]
    fsDict[genePair][ls[0]] = ls[2]
    fsDict[genePair][ls[1]] = ls[3]


summary = open("/Users/arkadiygarber/Desktop/Ongoing_Research_Projects/Achiochloris/MBIC/MBIC-dS_summary-annotated-corrected-tpm-bulk-scg.csv")
out = open("/Users/arkadiygarber/Desktop/Ongoing_Research_Projects/Achiochloris/MBIC/MBIC-dS_summary-annotated-corrected-tpm-bulk-scg-frameshifts.csv", "w")
for i in summary:
    ls = i.rstrip().split(",")
    if not re.match(r'#', i):
        if ls[0] != "cluster":
            if ls[3] != "NA":
                genePair = ls[1] + "and" + ls[2]
                fs1 = (fsDict[genePair][ls[1]])
                fs2 = (fsDict[genePair][ls[2]])
                out.write(i.rstrip() + "," + fs1 + "," + fs2 + "\n")
            else:
                out.write(i.rstrip() + "," + "NA" + "," + "NA" + "\n")
        else:
            out.write(i.rstrip() + "," + "gene1_frameshift" + "," + "gene1_frameshift" + "\n")
    else:
        out.write(i.rstrip() + "\n")
out.close()


# S15 ###############################################################################################################
ffn = open("/Users/arkadiygarber/Desktop/Ongoing_Research_Projects/Achiochloris/S15/S15_NT-fixed.fna")
ffn = fasta2(ffn)

# CREATING NUCLEOTIDE ALIGNMENTS OF THE TRANSPOSASE GENE DUPLICATES

summary = open("/Users/arkadiygarber/Desktop/Ongoing_Research_Projects/Achiochloris/S15/dS_summary-annotated.csv")
for i in summary:
    ls = i.rstrip().split(",")
    if not re.match(r'#', i):
        if ls[0] != "cluster" and ls[3] != "NA":
            gene1 = (ls[1])
            gene2 = (ls[2])
            out = open("/Users/arkadiygarber/Desktop/Ongoing_Research_Projects/Achiochloris/S15/frameshifts/%sand%s.ffn" % (gene1, gene2), "w")
            out.write(">" + gene1 + "\n")
            out.write(ffn[gene1] + '\n')
            out.write(">" + gene2 + "\n")
            out.write(ffn[gene2] + "\n")
            out.close()

            os.system("muscle -in /Users/arkadiygarber/Desktop/Ongoing_Research_Projects/Achiochloris/S15/frameshifts/%sand%s.ffn -out /Users/arkadiygarber/Desktop/Ongoing_Research_Projects/Achiochloris/S15/frameshifts/%sand%s.fa" % (gene1, gene2, gene1, gene2))


# DETECTING FRAMESHIFTS

out = open("/Users/arkadiygarber/Desktop/Ongoing_Research_Projects/Achiochloris/S15/summary-frameshift.csv", "w")
out.write("gene1" + "," + "gene2" + "," + "frameshift1" + "," + "frameshift2" + "\n")
DIR = os.listdir("/Users/arkadiygarber/Desktop/Ongoing_Research_Projects/Achiochloris/S15/frameshifts")
for i in DIR:
    if lastItem(i.split(".")) == "fa":
        file = open("/Users/arkadiygarber/Desktop/Ongoing_Research_Projects/Achiochloris/S15/frameshifts/%s" % i)
        file = fasta2(file)
        counter = 0
        fileDict = defaultdict(list)
        for j in file:
            trimmed = (trim(file[j]))
            trimmed = trimEnd(trimmed)
            gapList = (collectGaps(trimmed))
            if len(gapList) == 0:
                pass
            else:
                for k in gapList:
                    if len(k) % 3 != 0:
                        fileDict[j].append(k)
                        # counter += 1
        # if counter > 0:
        #     frameshift = "y"
        # else:
        #     frameshift = "n"

        gene1 = (i.split("and")[0])
        gene2 = (i.split("and")[1].split(".fa")[0])
        if len(fileDict[gene1]) > 0:
            fs1 = "y"
        else:
            fs1 = "n"

        if len(fileDict[gene2]) > 0:
            fs2 = "y"
        else:
            fs2 = "n"

        gene1 = (i.split("and")[0])
        gene2 = (i.split("and")[1].split(".fa")[0])
        # fs = (frameshift)
        # out.write(gene1 + "," + gene2 + ',' + fs + "\n")
        out.write(gene1 + "," + gene2 + "," + fs1 + "," + fs2 + "\n")
out.close()


# INTEGRATING FRAMESHIFT DATA INTO THE SUMMARY

fsDict = defaultdict(lambda: defaultdict(lambda: 'EMPTY'))
fs = open("/Users/arkadiygarber/Desktop/Ongoing_Research_Projects/Achiochloris/S15/summary-frameshift.csv")
for i in fs:
    ls = i.rstrip().split(",")
    genePair = ls[0] + "and" + ls[1]
    fsDict[genePair][ls[0]] = ls[2]
    fsDict[genePair][ls[1]] = ls[3]


summary = open("/Users/arkadiygarber/Desktop/Ongoing_Research_Projects/Achiochloris/S15/dS_summary-annotated.csv")
out = open("/Users/arkadiygarber/Desktop/Ongoing_Research_Projects/Achiochloris/S15/dS_summary-annotated-frameshifts.csv", "w")
for i in summary:
    ls = i.rstrip().split(",")
    if not re.match(r'#', i):
        if ls[0] != "cluster":
            if ls[3] != "NA":
                genePair = ls[1] + "and" + ls[2]
                fs1 = (fsDict[genePair][ls[1]])
                fs2 = (fsDict[genePair][ls[2]])
                out.write(i.rstrip() + "," + fs1 + "," + fs2 + "\n")
            else:
                out.write(i.rstrip() + "," + "NA" + "," + "NA" + "\n")
        else:
            out.write(i.rstrip() + "," + "gene1_frameshift" + "," + "gene1_frameshift" + "\n")
    else:
        out.write(i.rstrip() + "\n")
out.close()


# PCC7425 ###############################################################################################################
ffn = open("/Users/arkadiygarber/Desktop/Ongoing_Research_Projects/Achiochloris/reference_cyanos/CyanothecePCC7425.ffn")
ffn = fasta2(ffn)

# CREATING NUCLEOTIDE ALIGNMENTS OF THE TRANSPOSASE GENE DUPLICATES

summary = open("/Users/arkadiygarber/Desktop/Ongoing_Research_Projects/Achiochloris/reference_cyanos/RCC7425-dS_summary-all-annotated.csv")
for i in summary:
    ls = i.rstrip().split(",")
    if not re.match(r'#', i):
        if ls[0] != "cluster" and ls[3] != "NA":
            gene1 = (ls[1])
            gene2 = (ls[2])
            out = open("/Users/arkadiygarber/Desktop/Ongoing_Research_Projects/Achiochloris/reference_cyanos/frameshifts/%sand%s.ffn" % (gene1, gene2), "w")
            out.write(">" + gene1 + "\n")
            out.write(ffn[gene1] + '\n')
            out.write(">" + gene2 + "\n")
            out.write(ffn[gene2] + "\n")
            out.close()

            os.system("muscle -in /Users/arkadiygarber/Desktop/Ongoing_Research_Projects/Achiochloris/reference_cyanos/frameshifts/%sand%s.ffn -out /Users/arkadiygarber/Desktop/Ongoing_Research_Projects/Achiochloris/reference_cyanos/frameshifts/%sand%s.fa" % (gene1, gene2, gene1, gene2))


# DETECTING FRAMESHIFTS

out = open("/Users/arkadiygarber/Desktop/Ongoing_Research_Projects/Achiochloris/reference_cyanos/summary-frameshift.csv", "w")
out.write("gene1" + "," + "gene2" + "," + "frameshift1" + "," + "frameshift2" + "\n")
DIR = os.listdir("/Users/arkadiygarber/Desktop/Ongoing_Research_Projects/Achiochloris/reference_cyanos/frameshifts")
for i in DIR:
    if lastItem(i.split(".")) == "fa":
        file = open("/Users/arkadiygarber/Desktop/Ongoing_Research_Projects/Achiochloris/reference_cyanos/frameshifts/%s" % i)
        file = fasta2(file)
        counter = 0
        fileDict = defaultdict(list)
        for j in file:
            trimmed = (trim(file[j]))
            trimmed = trimEnd(trimmed)
            gapList = (collectGaps(trimmed))
            if len(gapList) == 0:
                pass
            else:
                for k in gapList:
                    if len(k) % 3 != 0:
                        fileDict[j].append(k)
                        # counter += 1
        # if counter > 0:
        #     frameshift = "y"
        # else:
        #     frameshift = "n"

        gene1 = (i.split("and")[0])
        gene2 = (i.split("and")[1].split(".fa")[0])
        if len(fileDict[gene1]) > 0:
            fs1 = "y"
        else:
            fs1 = "n"

        if len(fileDict[gene2]) > 0:
            fs2 = "y"
        else:
            fs2 = "n"

        gene1 = (i.split("and")[0])
        gene2 = (i.split("and")[1].split(".fa")[0])
        # fs = (frameshift)
        # out.write(gene1 + "," + gene2 + ',' + fs + "\n")
        out.write(gene1 + "," + gene2 + "," + fs1 + "," + fs2 + "\n")
out.close()


# INTEGRATING FRAMESHIFT DATA INTO THE SUMMARY

fsDict = defaultdict(lambda: defaultdict(lambda: 'EMPTY'))
fs = open("/Users/arkadiygarber/Desktop/Ongoing_Research_Projects/Achiochloris/reference_cyanos/summary-frameshift.csv")
for i in fs:
    ls = i.rstrip().split(",")
    genePair = ls[0] + "and" + ls[1]
    fsDict[genePair][ls[0]] = ls[2]
    fsDict[genePair][ls[1]] = ls[3]


summary = open("/Users/arkadiygarber/Desktop/Ongoing_Research_Projects/Achiochloris/reference_cyanos/RCC7425-dS_summary-all-annotated.csv")
out = open("/Users/arkadiygarber/Desktop/Ongoing_Research_Projects/Achiochloris/reference_cyanos/dRCC7425-dS_summary-all-annotated-frameshifts.csv", "w")
for i in summary:
    ls = i.rstrip().split(",")
    if not re.match(r'#', i):
        if ls[0] != "cluster":
            if ls[3] != "NA":
                genePair = ls[1] + "and" + ls[2]
                fs1 = (fsDict[genePair][ls[1]])
                fs2 = (fsDict[genePair][ls[2]])
                out.write(i.rstrip() + "," + fs1 + "," + fs2 + "\n")
            else:
                out.write(i.rstrip() + "," + "NA" + "," + "NA" + "\n")
        else:
            out.write(i.rstrip() + "," + "gene1_frameshift" + "," + "gene1_frameshift" + "\n")
    else:
        out.write(i.rstrip() + "\n")
out.close()


# REMOVING AND COUNTING FRAMESHIFTS
# CCMEE and MBIC

redundancyDict = defaultdict(lambda: defaultdict(lambda: 'EMPTY'))
frameshifts = 0
nonframeshifts = 0
clusterDict = defaultdict(list)
summary = open("/Users/arkadiygarber/Desktop/Ongoing_Research_Projects/Achiochloris/reference_cyanos/dRCC7425-dS_summary-all-annotated-frameshifts.csv")
for i in summary:
    ls = i.rstrip().split(",")
    if ls[0] != "cluster":
        if not re.match(r'#', i):
            fs1 = ls[7]
            fs2 = ls[8]
            ds = ls[3]
            dn = ls[4]
            try:
                if float(ds) > 0.001 and float(ds) < 5:
                    try:
                        dnds = float(dn)/float(ds)
                    except ZeroDivisionError:
                        dnds = "NA"
                else:
                    dnds = "NA"
            except ValueError:
                dnds = "NA"
            pair = sorted([ls[1], ls[2]])[0] + "and" + sorted([ls[1], ls[2]])[1]
            if pair not in redundancyDict.keys():
                redundancyDict[pair] = ls

                if fs1 == "n" and fs2 == "n":
                    newList = i.rstrip() + "," + str(dnds)
                    clusterDict[ls[0]].append(i.rstrip() + "," + str(dnds))
    else:
        header = i.rstrip()

    #             if fs == "y":
    #                 frameshifts += 1
    #                 dn = "NA"
    #                 ds = "NA"
    #                 dnds = "NA"
    #                 out.write(ls[0] + ',' + ls[1] + ',' + ls[2] + ',' + ds + ',' + dn + ',' + ls[5] + ',' +
    #                           ls[6] + ',' + ls[7] + ',' + ls[8] + ',' + ls[9] + ',' + ls[10] + ',' + ls[11] + ',' +
    #                           ls[12] + ',' + ls[13] + ',' + ls[14] + ',' + ls[15] + ',' + ls[16] + ',' + ls[17] + ',' +
    #                           ls[18] + ',' + str(dnds) + ',' + fs + '\n')
    #             else:
    #                 if ls[1] != ls[2]:
    #                     print(ls)
    #                     nonframeshifts += 1
    #                 out.write(ls[0] + ',' + ls[1] + ',' + ls[2] + ',' + ds + ',' + dn + ',' + ls[5] + ',' +
    #                           ls[6] + ',' + ls[7] + ',' + ls[8] + ',' + ls[9] + ',' + ls[10] + ',' + ls[11] + ',' +
    #                           ls[12] + ',' + ls[13] + ',' + ls[14] + ',' + ls[15] + ',' + ls[16] + ',' + ls[17] + ',' +
    #                           ls[18] + ',' + str(dnds) + ',' + fs + '\n')
    #
    #         else:
    #             pass
    #
    #     else:
    #         out.write(i.rstrip() + "\n")
    #
    # else:
    #     out.write(i.rstrip() + "\n")

out1 = open("/Users/arkadiygarber/Desktop/Ongoing_Research_Projects/Achiochloris/reference_cyanos/PCC7425-dS_summary-all-annotated-transposases-frameshifts.csv", "w")
out2 = open("/Users/arkadiygarber/Desktop/Ongoing_Research_Projects/Achiochloris/reference_cyanos/PCC7425-dS_summary-all-annotated-nontransposases-frameshifts.csv", "w")
out1.write(header + "," + "dnds" + "\n")
out2.write(header + "," + "dnds" + "\n")

for i in clusterDict.keys():
    counter = 0
    for j in clusterDict[i]:
        name = j.split(",")[5]
        if re.findall(r'ransposase', name):
            counter = 1

    if counter > 0:
        for k in clusterDict[i]:
            out1.write(k + "\n")
        out1.write("##############################\n")
    else:
        for k in clusterDict[i]:
            out2.write(k + "\n")
        out2.write("##############################\n")

out1.close()
out2.close()

print(frameshifts)
print(nonframeshifts)


# REMOVING AND COUNTING FRAMESHIFTS
# S15

redundancyDict = defaultdict(lambda: defaultdict(lambda: 'EMPTY'))
frameshifts = 0
nonframeshifts = 0
out = open("/Users/arkadiygarber/Desktop/Ongoing_Research_Projects/Achiochloris/S15/dS_summary-annotated-frameshiftsFiltered.csv", "w")

summary = open("/Users/arkadiygarber/Desktop/Ongoing_Research_Projects/Achiochloris/S15/dS_summary-annotated-frameshifts.csv")
for i in summary:
    ls = i.rstrip().split(",")
    if ls[0] != "rep":
        if not re.match(r'#', i):

            fs = ls[7]
            ds = ls[3]
            dn = ls[4]
            try:
                if float(ds) > 0.001 and float(ds) < 5:
                    try:
                        dnds = float(dn) / float(ds)
                    except ZeroDivisionError:
                        dnds = "NA"
                else:
                    dnds = "NA"
            except ValueError:
                dnds = "NA"

            pair = sorted([ls[1], ls[2]])[0] + "and" + sorted([ls[1], ls[2]])[1]
            if pair not in redundancyDict.keys():
                redundancyDict[pair] = ls

                if fs == "y":
                    if ls[1] != ls[2]:
                        frameshifts += 1
                        print(ls)
                    dn = "NA"
                    ds = "NA"
                    dnds = "NA"
                    out.write(ls[0] + ',' + ls[1] + ',' + ls[2] + ',' + str(dnds) + ',' + ds + ',' + dn + ',' +
                              ls[6] + ',' + ls[7] + '\n')
                else:
                    nonframeshifts += 1
                    out.write(ls[0] + ',' + ls[1] + ',' + ls[2] + ',' + str(dnds) + ',' + ds + ',' + dn + ',' +
                              ls[6] + ',' + ls[7] + '\n')

        else:
            out.write(i.rstrip() + "\n")

    else:
        out.write(i.rstrip() + "\n")


print(frameshifts)
print(nonframeshifts)


-------------------

#pseudogenes.py


#!/usr/bin/env python3
from collections import defaultdict
import re
import statistics
import numpy as np
import os


def reverseComplement(seq):
    out = []
    for i in range(len(seq)-1, -1, -1):
        nucleotide = seq[i]
        if nucleotide == "C":
            nucleotide = "G"
        elif nucleotide == "G":
            nucleotide = "C"
        elif nucleotide == "T":
            nucleotide = "A"
        elif nucleotide == "A":
            nucleotide = "T"
        out.append(nucleotide)
    outString = "".join(out)
    return outString


def Complement(seq):
    out = []
    for i in range(0, len(seq)):
        nucleotide = seq[i]
        if nucleotide == "C":
            nucleotide = "G"
        elif nucleotide == "G":
            nucleotide = "C"
        elif nucleotide == "T":
            nucleotide = "A"
        elif nucleotide == "A":
            nucleotide = "T"
        out.append(nucleotide)
    outString = "".join(out)
    return outString


def ribosome(seq):
    NTs = ['T', 'C', 'A', 'G']
    stopCodons = ['TAA', 'TAG', 'TGA']
    Codons = []
    for i in range(4):
        for j in range(4):
            for k in range(4):
                codon = NTs[i] + NTs[j] + NTs[k]
                # if not codon in stopCodons:
                Codons.append(codon)

    CodonTable = {}
    AAz = "FFLLSSSSYY**CC*WLLLLPPPPHHQQRRRRIIIMTTTTNNKKSSRRVVVVAAAADDEEGGGG"
    AAs = list(AAz)
    k = 0
    for base1 in NTs:
        for base2 in NTs:
            for base3 in NTs:
                codon = base1 + base2 + base3
                CodonTable[codon] = AAs[k]
                k += 1

    prot = []
    for j in range(0, len(seq), 3):
        codon = seq[j:j + 3]
        try:
            prot.append(CodonTable[codon])
        except KeyError:
            prot.append("X")
    protein = ("".join(prot))
    return protein


def SeqCoord(seq, start, end):
    return seq[start:end]


def howMany(ls, exclude):
    counter = 0
    for i in ls:
        if i != exclude:
            counter += 1
    return counter


def stabilityCounter(int):
    if len(str(int)) == 1:
        string = (str(0) + str(0) + str(0) + str(0) + str(int))
        return (string)
    if len(str(int)) == 2:
        string = (str(0) + str(0) + str(0) + str(int))
        return (string)
    if len(str(int)) == 3:
        string = (str(0) + str(0) + str(int))
        return (string)
    if len(str(int)) == 4:
        string = (str(0) + str(int))
        return (string)
    if len(str(int)) > 4:
        string = str(int)
        return (string)


def sum(ls):
    count = 0
    for i in ls:
        count += float(i)
    return count


def ave(ls):
    count = 0
    for i in ls:
        try:
            count += float(i)
        except ValueError:
            pass
    return count/len(ls)


def derep(ls):
    outLS = []
    for i in ls:
        if i not in outLS:
            outLS.append(i)
    return outLS


def cluster(data, maxgap):
    '''Arrange data into groups where successive elements
       differ by no more than *maxgap*

        #->>> cluster([1, 6, 9, 100, 102, 105, 109, 134, 139], maxgap=10)
        [[1, 6, 9], [100, 102, 105, 109], [134, 139]]

        #->>> cluster([1, 6, 9, 99, 100, 102, 105, 134, 139, 141], maxgap=10)
        [[1, 6, 9], [99, 100, 102, 105], [134, 139, 141]]

    '''
    # data = sorted(data)
    data.sort(key=int)
    groups = [[data[0]]]
    for x in data[1:]:
        if abs(x - groups[-1][-1]) <= maxgap:
            groups[-1].append(x)
        else:
            groups.append([x])
    return groups


def GCcalc(seq):
    count = 0
    for i in seq:
        if i == "G" or i == "C":
            count += 1
    return count/len(seq)


def reject_outliers(data):
    m = 2
    u = np.mean(data)
    s = np.std(data)
    filtered = [e for e in data if (u - 2 * s < e < u + 2 * s)]
    return filtered


def RemoveDuplicates(ls):
    empLS = []
    counter = 0
    for i in ls:
        if i not in empLS:
            empLS.append(i)
        else:
            pass
    return empLS


def allButTheLast(iterable, delim):
    x = ''
    length = len(iterable.split(delim))
    for i in range(0, length-1):
        x += iterable.split(delim)[i]
        x += delim
    return x[0:len(x)-1]


def lastItem(ls):
    x = ''
    for i in ls:
        if i != "":
            x = i
    return x


def secondToLastItem(ls):
    x = ''
    for i in ls[0:len(ls)-1]:
        x = i
    return x


def thirdToLastItem(ls):
    x = ''
    for i in ls[0:len(ls)-2]:
        x = i
    return x


def pull(item, one, two):
    ls = []
    counter = 0
    for i in item:
        if counter == 0:
            if i != one:
                pass
            else:
                counter += 1
                ls.append(i)
        else:
            if i != two:
                ls.append(i)
            else:
                ls.append(i)
                counter = 0
    outstr = "".join(ls)
    return outstr


def replace(stringOrlist, list, item):
    emptyList = []
    for i in stringOrlist:
        if i not in list:
            emptyList.append(i)
        else:
            emptyList.append(item)
    outString = "".join(emptyList)
    return outString


def remove(stringOrlist, list):
    emptyList = []
    for i in stringOrlist:
        if i not in list:
            emptyList.append(i)
        else:
            pass
    outString = "".join(emptyList)
    return outString


def removeLS(stringOrlist, list):
    emptyList = []
    for i in stringOrlist:
        if i not in list:
            if re.findall(r'like', i):
                emptyList.append(i.split("-like")[0])
            else:
                emptyList.append(i)
        else:
            pass
    return emptyList


def fasta(fasta_file):
    count = 0
    seq = ''
    header = ''
    Dict = defaultdict(lambda: defaultdict(lambda: 'EMPTY'))
    for i in fasta_file:
        i = i.rstrip()
        if re.match(r'^>', i):
            count += 1
            if count % 1000000 == 0:
                print(count)

            if len(seq) > 0:
                Dict[header] = seq
                header = i[1:]
                # header = header.split(" ")[0]
                seq = ''
            else:
                header = i[1:]
                # header = header.split(" ")[0]
                seq = ''
        else:
            seq += i
    Dict[header] = seq
    # print(count)
    return Dict


def fasta2(fasta_file):
    count = 0
    seq = ''
    header = ''
    Dict = defaultdict(lambda: defaultdict(lambda: 'EMPTY'))
    for i in fasta_file:
        i = i.rstrip()
        if re.match(r'^>', i):
            count += 1
            if count % 1000000 == 0:
                print(count)

            if len(seq) > 0:
                Dict[header] = seq
                header = i[1:]
                header = header.split(" ")[0]
                seq = ''
            else:
                header = i[1:]
                header = header.split(" ")[0]
                seq = ''
        else:
            seq += i
    Dict[header] = seq
    # print(count)
    return Dict


def allButTheFirst(iterable, delim):
    x = ''
    length = len(iterable.split(delim))
    for i in range(1, length):
        x += iterable.split(delim)[i]
        x += delim
    return x[0:len(x)]


def filter(list, items):
    outLS = []
    for i in list:
        if i not in items:
            outLS.append(i)
    return outLS


def filterRe(list, regex):
    ls1 = []
    ls2 = []
    for i in list:
        if re.findall(regex, i):
            ls1.append(i)
        else:
            ls2.append(i)
    return ls1, ls2


def delim(line):
    ls = []
    string = ''
    for i in line:
        if i != " ":
            string += i
        else:
            ls.append(string)
            string = ''
    ls = filter(ls, [""])
    return ls

# PRIOR TO THESE COMMANDS, PSEUDOHUNTER WAS RUN ON THE GENOMES OF MBIC AND CCMEE, USING THREE CYANOBACTERIAL GENOMES
# AS REFERENCES. PSEUDOHUNTER CAN BE FOUND HERE: https://github.com/Arkadiy-Garber/PseudoHunter

# MBIC
# combining pseudogene summary with parahunter and read mapping
'''
cluDict = defaultdict(list)
tpmClu = open("/Users/arkadiygarber/Desktop/Ongoing_Research_Projects/Achiochloris/MBIC/MBIC-dS_summary-annotated-corrected-tpm-bulk-scg-replicates.csv")
for i in tpmClu:
    ls = i.rstrip().split(",")
    cluDict[ls[0]].append(ls)

SCGtpmDict = defaultdict(lambda: defaultdict(lambda: 'EMPTY'))
for i in cluDict.keys():
    if len(cluDict[i]) == 1:
        ls = (cluDict[i][0])
        sw0 = ls[7]
        sw0SD = ls[8]
        t0 = ls[11]
        t0SD = ls[12]
        t36 = ls[15]
        t36SD = ls[16]
        sw0antsen = ls[9]
        sw0antsenSD = ls[10]
        t0antsen = ls[13]
        t0antsenSD = ls[14]
        t36antsen = ls[17]
        t36antsenSD = ls[18]

        SCGtpmDict[ls[0]]["sw0"] = sw0
        SCGtpmDict[ls[0]]["sw0SD"] = sw0SD
        SCGtpmDict[ls[0]]["t0"] = t0
        SCGtpmDict[ls[0]]["t0SD"] = t0SD
        SCGtpmDict[ls[0]]["t36"] = t36
        SCGtpmDict[ls[0]]["t36SD"] = t36SD
        SCGtpmDict[ls[0]]["sw0antsen"] = sw0antsen
        SCGtpmDict[ls[0]]["sw0antsenSD"] = sw0antsenSD
        SCGtpmDict[ls[0]]["t0antsen"] = t0antsen
        SCGtpmDict[ls[0]]["t0antsenSD"] = t0antsenSD
        SCGtpmDict[ls[0]]["t36antsen"] = t36antsen
        SCGtpmDict[ls[0]]["t36antsenSD"] = t36antsenSD

pgExpDict = defaultdict(lambda: defaultdict(list))
pseudoDict = defaultdict(lambda: defaultdict(lambda: 'EMPTY'))
pseudo = open("/Users/arkadiygarber/Desktop/Ongoing_Research_Projects/Achiochloris/MBIC/pseudohunter/summary.csv")
out = open("/Users/arkadiygarber/Desktop/Ongoing_Research_Projects/Achiochloris/MBIC/pseudohunter/summary-TPM.csv", "w")
out.write("ORF_calls,Ortholog,Pseudogene,Identity,Annotation,NumberOfGeneFrags,AlignmentLength/OrthologLength,geneLength/OrthologLength,dN,dS,dN/dS,sw0,sw0_sd,t0,t0_sd,t36,t36_sd,sw0antsen,sw0antsen_sd,t0antsen,t0antsen_sd,t36antsen,t36antsen_sd\n")
for i in pseudo:
    ls = i.rstrip().split(",")
    if ls[0] in SCGtpmDict.keys():
        locus = (ls[0])
        homolog = (ls[1])
        pg = (ls[2])

        sw0 = SCGtpmDict[ls[0]]["sw0"]
        sw0SD = SCGtpmDict[ls[0]]["sw0SD"]
        t0 = SCGtpmDict[ls[0]]["t0"]
        t0SD = SCGtpmDict[ls[0]]["t0SD"]
        t36 = SCGtpmDict[ls[0]]["t36"]
        t36SD = SCGtpmDict[ls[0]]["t36SD"]
        sw0antsen = SCGtpmDict[ls[0]]["sw0antsen"]
        sw0antsenSD = SCGtpmDict[ls[0]]["sw0antsenSD"]
        t0antsen = SCGtpmDict[ls[0]]["t0antsen"]
        t0antsenSD = SCGtpmDict[ls[0]]["t0antsenSD"]
        t36antsen = SCGtpmDict[ls[0]]["t36antsen"]
        t36antsenSD = SCGtpmDict[ls[0]]["t36antsenSD"]

        pgExpDict["sw0"][pg].append(float(sw0))
        pgExpDict["sw0SD"][pg].append(float(sw0SD))
        pgExpDict["t0"][pg].append(float(t0))
        pgExpDict["t0SD"][pg].append(float(t0SD))
        pgExpDict["t36"][pg].append(float(t36))
        pgExpDict["t36"][pg].append(float(t36SD))
        pgExpDict["sw0antsen"][pg].append(float(sw0antsen))
        pgExpDict["sw0antsenSD"][pg].append(float(sw0antsenSD))
        pgExpDict["t0antsen"][pg].append(float(t0antsen))
        pgExpDict["t0antsenSD"][pg].append(float(t0antsenSD))
        pgExpDict["t36antsen"][pg].append(float(t36antsen))
        pgExpDict["t36antsenSD"][pg].append(float(t36antsenSD))

        out.write(ls[0] + "," + ls[1] + "," + ls[2] + "," + ls[10] + "," + ls[11] + "," + ls[13] + "," + ls[14] + "," +
                  ls[15] + "," + ls[16] + "," + ls[17] + "," + ls[18] + "," + sw0 + "," + sw0SD + "," + t0 + "," +
                  t0SD + "," + t36 + "," + t36SD + "," + sw0antsen + "," + sw0antsenSD + "," + t0antsen + "," +
                  t0antsenSD + "," + t36antsen + "," + t36antsenSD + "\n")
out.close()

out = open("/Users/arkadiygarber/Desktop/Ongoing_Research_Projects/Achiochloris/MBIC/pseudohunter/scatterplot-summary.csv", "w")
out.write("sample,Pseudogene,sample2,tpm\n")
for i in pgExpDict.keys():
    if not re.findall(r'SD', i):
        for j in pgExpDict[i]:
            print(i + "\t" + j + "\t" + str(sum(pgExpDict[i][j])))
            for k in pgExpDict[i][j]:
                out.write(i + "," + j + "," + j + "_" + i + "," + str(k) + "\n")
out.close()
'''


# CCMEE
# combining pseudogene summary with parahunter and read mapping
'''
cluDict = defaultdict(list)
tpmClu = open("/Users/arkadiygarber/Desktop/Ongoing_Research_Projects/Achiochloris/CCME/corrected/RAST/CCMEE-dS_summary-annotated-corrected-tpm-bulk-scg-replicates.csv")
for i in tpmClu:
    ls = i.rstrip().split(",")
    cluDict[ls[0]].append(ls)

SCGtpmDict = defaultdict(lambda: defaultdict(lambda: 'EMPTY'))
for i in cluDict.keys():
    if len(cluDict[i]) == 1:
        ls = (cluDict[i][0])
        sw0 = ls[7]
        sw0SD = ls[8]
        t0 = ls[11]
        t0SD = ls[12]
        t36 = ls[15]
        t36SD = ls[16]
        sw0antsen = ls[9]
        sw0antsenSD = ls[10]
        t0antsen = ls[13]
        t0antsenSD = ls[14]
        t36antsen = ls[17]
        t36antsenSD = ls[18]

        SCGtpmDict[ls[0]]["sw0"] = sw0
        SCGtpmDict[ls[0]]["sw0SD"] = sw0SD
        SCGtpmDict[ls[0]]["t0"] = t0
        SCGtpmDict[ls[0]]["t0SD"] = t0SD
        SCGtpmDict[ls[0]]["t36"] = t36
        SCGtpmDict[ls[0]]["t36SD"] = t36SD
        SCGtpmDict[ls[0]]["sw0antsen"] = sw0antsen
        SCGtpmDict[ls[0]]["sw0antsenSD"] = sw0antsenSD
        SCGtpmDict[ls[0]]["t0antsen"] = t0antsen
        SCGtpmDict[ls[0]]["t0antsenSD"] = t0antsenSD
        SCGtpmDict[ls[0]]["t36antsen"] = t36antsen
        SCGtpmDict[ls[0]]["t36antsenSD"] = t36antsenSD

pgExpDict = defaultdict(lambda: defaultdict(list))
pseudoDict = defaultdict(lambda: defaultdict(lambda: 'EMPTY'))
pseudo = open("/Users/arkadiygarber/Desktop/Ongoing_Research_Projects/Achiochloris/CCME/corrected/RAST/pseudogene2/summary.csv")
out = open("/Users/arkadiygarber/Desktop/Ongoing_Research_Projects/Achiochloris/CCME/corrected/RAST/pseudogene2/summary-TPM.csv", "w")
out.write("ORF_calls,Ortholog,Pseudogene,Identity,Annotation,NumberOfGeneFrags,AlignmentLength/OrthologLength,geneLength/OrthologLength,dN,dS,dN/dS,sw0,sw0_sd,t0,t0_sd,t36,t36_sd,sw0antsen,sw0antsen_sd,t0antsen,t0antsen_sd,t36antsen,t36antsen_sd\n")
for i in pseudo:
    ls = i.rstrip().split(",")
    if ls[0] in SCGtpmDict.keys():
        locus = (ls[0])
        homolog = (ls[1])
        pg = (ls[2])

        sw0 = SCGtpmDict[ls[0]]["sw0"]
        sw0SD = SCGtpmDict[ls[0]]["sw0SD"]
        t0 = SCGtpmDict[ls[0]]["t0"]
        t0SD = SCGtpmDict[ls[0]]["t0SD"]
        t36 = SCGtpmDict[ls[0]]["t36"]
        t36SD = SCGtpmDict[ls[0]]["t36SD"]
        sw0antsen = SCGtpmDict[ls[0]]["sw0antsen"]
        sw0antsenSD = SCGtpmDict[ls[0]]["sw0antsenSD"]
        t0antsen = SCGtpmDict[ls[0]]["t0antsen"]
        t0antsenSD = SCGtpmDict[ls[0]]["t0antsenSD"]
        t36antsen = SCGtpmDict[ls[0]]["t36antsen"]
        t36antsenSD = SCGtpmDict[ls[0]]["t36antsenSD"]

        pgExpDict["sw0"][pg].append(float(sw0))
        pgExpDict["sw0SD"][pg].append(float(sw0SD))
        pgExpDict["t0"][pg].append(float(t0))
        pgExpDict["t0SD"][pg].append(float(t0SD))
        pgExpDict["t36"][pg].append(float(t36))
        pgExpDict["t36"][pg].append(float(t36SD))
        pgExpDict["sw0antsen"][pg].append(float(sw0antsen))
        pgExpDict["sw0antsenSD"][pg].append(float(sw0antsenSD))
        pgExpDict["t0antsen"][pg].append(float(t0antsen))
        pgExpDict["t0antsenSD"][pg].append(float(t0antsenSD))
        pgExpDict["t36antsen"][pg].append(float(t36antsen))
        pgExpDict["t36antsenSD"][pg].append(float(t36antsenSD))

        out.write(ls[0] + "," + ls[1] + "," + ls[2] + "," + ls[10] + "," + ls[11] + "," + ls[13] + "," + ls[14] + "," +
                  ls[15] + "," + ls[16] + "," + ls[17] + "," + ls[18] + "," + sw0 + "," + sw0SD + "," + t0 + "," +
                  t0SD + "," + t36 + "," + t36SD + "," + sw0antsen + "," + sw0antsenSD + "," + t0antsen + "," +
                  t0antsenSD + "," + t36antsen + "," + t36antsenSD + "\n")
out.close()

out = open("/Users/arkadiygarber/Desktop/Ongoing_Research_Projects/Achiochloris/CCME/corrected/RAST/pseudogene2/scatterplot-summary.csv", "w")
out.write("sample,Pseudogene,sample2,tpm\n")
for i in pgExpDict.keys():
    if not re.findall(r'SD', i):
        for j in pgExpDict[i]:
            print(i + "\t" + j + "\t" + str(sum(pgExpDict[i][j])))
            for k in pgExpDict[i][j]:
                out.write(i + "," + j + "," + j + "_" + i + "," + str(k) + "\n")
out.close()
'''


# SUMMARIZING PSEUDOGENE RESULTS
'''
count = 0
ccmee = open("/Users/arkadiygarber/Desktop/Ongoing_Research_Projects/Achiochloris/CCME/corrected/RAST/pseudogene2/summary.csv")
for i in ccmee:
    ls = i.rstrip().split(",")
    if ls[0] != "ORF_calls":
        pg = (ls[2])
        frags = int(ls[13])
        aln = float(ls[14])
        length = float(ls[15])
        dn = float(ls[16])
        ds = float(ls[17])
        try:
            dnds = float(ls[18])
        except ValueError:
            dnds = "NA"

        if length > 1.25:
            count += 1

print(count)

count = 0
mbic = open("/Users/arkadiygarber/Desktop/Ongoing_Research_Projects/Achiochloris/MBIC/pseudohunter/summary.csv")
for i in mbic:
    ls = i.rstrip().split(",")
    if ls[0] != "ORF_calls":
        pg = (ls[2])
        frags = int(ls[13])
        aln = float(ls[14])
        length = float(ls[15])
        dn = float(ls[16])
        ds = float(ls[17])
        try:
            dnds = float(ls[18])
        except ValueError:
            dnds = "NA"

        if length > 1.25:
            count += 1

print(count)
'''

-------------------------------

#summarizing-expression-data.py


#!/usr/bin/env python3
from collections import defaultdict
import re
import statistics
import numpy as np
import os


def reverseComplement(seq):
    out = []
    for i in range(len(seq)-1, -1, -1):
        nucleotide = seq[i]
        if nucleotide == "C":
            nucleotide = "G"
        elif nucleotide == "G":
            nucleotide = "C"
        elif nucleotide == "T":
            nucleotide = "A"
        elif nucleotide == "A":
            nucleotide = "T"
        out.append(nucleotide)
    outString = "".join(out)
    return outString


def Complement(seq):
    out = []
    for i in range(0, len(seq)):
        nucleotide = seq[i]
        if nucleotide == "C":
            nucleotide = "G"
        elif nucleotide == "G":
            nucleotide = "C"
        elif nucleotide == "T":
            nucleotide = "A"
        elif nucleotide == "A":
            nucleotide = "T"
        out.append(nucleotide)
    outString = "".join(out)
    return outString


def ribosome(seq):
    NTs = ['T', 'C', 'A', 'G']
    stopCodons = ['TAA', 'TAG', 'TGA']
    Codons = []
    for i in range(4):
        for j in range(4):
            for k in range(4):
                codon = NTs[i] + NTs[j] + NTs[k]
                # if not codon in stopCodons:
                Codons.append(codon)

    CodonTable = {}
    AAz = "FFLLSSSSYY**CC*WLLLLPPPPHHQQRRRRIIIMTTTTNNKKSSRRVVVVAAAADDEEGGGG"
    AAs = list(AAz)
    k = 0
    for base1 in NTs:
        for base2 in NTs:
            for base3 in NTs:
                codon = base1 + base2 + base3
                CodonTable[codon] = AAs[k]
                k += 1

    prot = []
    for j in range(0, len(seq), 3):
        codon = seq[j:j + 3]
        try:
            prot.append(CodonTable[codon])
        except KeyError:
            prot.append("X")
    protein = ("".join(prot))
    return protein


def SeqCoord(seq, start, end):
    return seq[start:end]


def howMany(ls, exclude):
    counter = 0
    for i in ls:
        if i != exclude:
            counter += 1
    return counter


def stabilityCounter(int):
    if len(str(int)) == 1:
        string = (str(0) + str(0) + str(0) + str(0) + str(int))
        return (string)
    if len(str(int)) == 2:
        string = (str(0) + str(0) + str(0) + str(int))
        return (string)
    if len(str(int)) == 3:
        string = (str(0) + str(0) + str(int))
        return (string)
    if len(str(int)) == 4:
        string = (str(0) + str(int))
        return (string)
    if len(str(int)) > 4:
        string = str(int)
        return (string)


def sum(ls):
    count = 0
    for i in ls:
        count += float(i)
    return count


def ave(ls):
    count = 0
    for i in ls:
        try:
            count += float(i)
        except ValueError:
            pass
    return count/len(ls)


def derep(ls):
    outLS = []
    for i in ls:
        if i not in outLS:
            outLS.append(i)
    return outLS


def cluster(data, maxgap):
    '''Arrange data into groups where successive elements
       differ by no more than *maxgap*

        #->>> cluster([1, 6, 9, 100, 102, 105, 109, 134, 139], maxgap=10)
        [[1, 6, 9], [100, 102, 105, 109], [134, 139]]

        #->>> cluster([1, 6, 9, 99, 100, 102, 105, 134, 139, 141], maxgap=10)
        [[1, 6, 9], [99, 100, 102, 105], [134, 139, 141]]

    '''
    # data = sorted(data)
    data.sort(key=int)
    groups = [[data[0]]]
    for x in data[1:]:
        if abs(x - groups[-1][-1]) <= maxgap:
            groups[-1].append(x)
        else:
            groups.append([x])
    return groups


def GCcalc(seq):
    count = 0
    for i in seq:
        if i == "G" or i == "C":
            count += 1
    return count/len(seq)


def reject_outliers(data):
    m = 2
    u = np.mean(data)
    s = np.std(data)
    filtered = [e for e in data if (u - 2 * s < e < u + 2 * s)]
    return filtered


def RemoveDuplicates(ls):
    empLS = []
    counter = 0
    for i in ls:
        if i not in empLS:
            empLS.append(i)
        else:
            pass
    return empLS


def allButTheLast(iterable, delim):
    x = ''
    length = len(iterable.split(delim))
    for i in range(0, length-1):
        x += iterable.split(delim)[i]
        x += delim
    return x[0:len(x)-1]


def lastItem(ls):
    x = ''
    for i in ls:
        if i != "":
            x = i
    return x


def secondToLastItem(ls):
    x = ''
    for i in ls[0:len(ls)-1]:
        x = i
    return x


def thirdToLastItem(ls):
    x = ''
    for i in ls[0:len(ls)-2]:
        x = i
    return x


def pull(item, one, two):
    ls = []
    counter = 0
    for i in item:
        if counter == 0:
            if i != one:
                pass
            else:
                counter += 1
                ls.append(i)
        else:
            if i != two:
                ls.append(i)
            else:
                ls.append(i)
                counter = 0
    outstr = "".join(ls)
    return outstr


def replace(stringOrlist, list, item):
    emptyList = []
    for i in stringOrlist:
        if i not in list:
            emptyList.append(i)
        else:
            emptyList.append(item)
    outString = "".join(emptyList)
    return outString


def remove(stringOrlist, list):
    emptyList = []
    for i in stringOrlist:
        if i not in list:
            emptyList.append(i)
        else:
            pass
    outString = "".join(emptyList)
    return outString


def removeLS(stringOrlist, list):
    emptyList = []
    for i in stringOrlist:
        if i not in list:
            emptyList.append(i)
        else:
            pass
    return emptyList


def fasta(fasta_file):
    count = 0
    seq = ''
    header = ''
    Dict = defaultdict(lambda: defaultdict(lambda: 'EMPTY'))
    for i in fasta_file:
        i = i.rstrip()
        if re.match(r'^>', i):
            count += 1
            if count % 1000000 == 0:
                print(count)

            if len(seq) > 0:
                Dict[header] = seq
                header = i[1:]
                # header = header.split(" ")[0]
                seq = ''
            else:
                header = i[1:]
                # header = header.split(" ")[0]
                seq = ''
        else:
            seq += i
    Dict[header] = seq
    # print(count)
    return Dict


def fasta2(fasta_file):
    count = 0
    seq = ''
    header = ''
    Dict = defaultdict(lambda: defaultdict(lambda: 'EMPTY'))
    for i in fasta_file:
        i = i.rstrip()
        if re.match(r'^>', i):
            count += 1
            if count % 1000000 == 0:
                print(count)

            if len(seq) > 0:
                Dict[header] = seq
                header = i[1:]
                header = header.split(" ")[0]
                seq = ''
            else:
                header = i[1:]
                header = header.split(" ")[0]
                seq = ''
        else:
            seq += i
    Dict[header] = seq
    # print(count)
    return Dict


def allButTheFirst(iterable, delim):
    x = ''
    length = len(iterable.split(delim))
    for i in range(1, length):
        x += iterable.split(delim)[i]
        x += delim
    return x[0:len(x)]


def filter(list, items):
    outLS = []
    for i in list:
        if i not in items:
            outLS.append(i)
    return outLS


def filterRe(list, regex):
    ls1 = []
    ls2 = []
    for i in list:
        if re.findall(regex, i):
            ls1.append(i)
        else:
            ls2.append(i)
    return ls1, ls2


def delim(line):
    ls = []
    string = ''
    for i in line:
        if i != " ":
            string += i
        else:
            ls.append(string)
            string = ''
    ls = filter(ls, [""])
    return ls


sw0 = 0
sw0sd = 0
sw0anti = 0
sw0antiSD = 0

t0 = 0
t0sd = 0
t0anti = 0
t0antiSD = 0

t36 = 0
t36sd = 0
t36anti = 0
t36antiSD = 0

summary = open('/Users/arkadiygarber/Desktop/Ongoing_Research_Projects/Achiochloris/CCME/corrected/RAST/CCMEE-dS_summary-annotated-corrected-tpm-bulk-scg-transposases-replicates.csv')
for i in summary:
    if not re.match(r'#', i):
        ls = i.rstrip().split(",")
        if ls[7] != "sw0_sense":
            sw0 += float(ls[7])
            sw0sd += float(ls[8])
            sw0anti += float(ls[9])
            sw0antiSD += float(ls[10])

            t0 += float(ls[11])
            t0sd += float(ls[12])
            t0anti += float(ls[13])
            t0antiSD += float(ls[14])

            t36 += float(ls[15])
            t36sd += float(ls[16])
            t36anti += float(ls[17])
            t36antiSD += float(ls[18])

print(sw0)
print(sw0sd)
print(sw0anti)
print(sw0antiSD)

print(t0)
print(t0sd)
print(t0anti)
print(t0antiSD)

print(t36)
print(t36sd)
print(t36anti)
print(t36antiSD)


---------------------------

#transposase-analyses.py


#!/usr/bin/env python3
from collections import defaultdict
import re
import statistics
import numpy as np
import os


def reverseComplement(seq):
    out = []
    for i in range(len(seq)-1, -1, -1):
        nucleotide = seq[i]
        if nucleotide == "C":
            nucleotide = "G"
        elif nucleotide == "G":
            nucleotide = "C"
        elif nucleotide == "T":
            nucleotide = "A"
        elif nucleotide == "A":
            nucleotide = "T"
        out.append(nucleotide)
    outString = "".join(out)
    return outString


def Complement(seq):
    out = []
    for i in range(0, len(seq)):
        nucleotide = seq[i]
        if nucleotide == "C":
            nucleotide = "G"
        elif nucleotide == "G":
            nucleotide = "C"
        elif nucleotide == "T":
            nucleotide = "A"
        elif nucleotide == "A":
            nucleotide = "T"
        out.append(nucleotide)
    outString = "".join(out)
    return outString


def ribosome(seq):
    NTs = ['T', 'C', 'A', 'G']
    stopCodons = ['TAA', 'TAG', 'TGA']
    Codons = []
    for i in range(4):
        for j in range(4):
            for k in range(4):
                codon = NTs[i] + NTs[j] + NTs[k]
                # if not codon in stopCodons:
                Codons.append(codon)

    CodonTable = {}
    AAz = "FFLLSSSSYY**CC*WLLLLPPPPHHQQRRRRIIIMTTTTNNKKSSRRVVVVAAAADDEEGGGG"
    AAs = list(AAz)
    k = 0
    for base1 in NTs:
        for base2 in NTs:
            for base3 in NTs:
                codon = base1 + base2 + base3
                CodonTable[codon] = AAs[k]
                k += 1

    prot = []
    for j in range(0, len(seq), 3):
        codon = seq[j:j + 3]
        try:
            prot.append(CodonTable[codon])
        except KeyError:
            prot.append("X")
    protein = ("".join(prot))
    return protein


def SeqCoord(seq, start, end):
    return seq[start:end]


def howMany(ls, exclude):
    counter = 0
    for i in ls:
        if i != exclude:
            counter += 1
    return counter


def stabilityCounter(int):
    if len(str(int)) == 1:
        string = (str(0) + str(0) + str(0) + str(0) + str(int))
        return (string)
    if len(str(int)) == 2:
        string = (str(0) + str(0) + str(0) + str(int))
        return (string)
    if len(str(int)) == 3:
        string = (str(0) + str(0) + str(int))
        return (string)
    if len(str(int)) == 4:
        string = (str(0) + str(int))
        return (string)
    if len(str(int)) > 4:
        string = str(int)
        return (string)


def sum(ls):
    count = 0
    for i in ls:
        count += float(i)
    return count


def ave(ls):
    count = 0
    for i in ls:
        try:
            count += float(i)
        except ValueError:
            pass
    return count/len(ls)


def derep(ls):
    outLS = []
    for i in ls:
        if i not in outLS:
            outLS.append(i)
    return outLS


def cluster(data, maxgap):
    '''Arrange data into groups where successive elements
       differ by no more than *maxgap*

        #->>> cluster([1, 6, 9, 100, 102, 105, 109, 134, 139], maxgap=10)
        [[1, 6, 9], [100, 102, 105, 109], [134, 139]]

        #->>> cluster([1, 6, 9, 99, 100, 102, 105, 134, 139, 141], maxgap=10)
        [[1, 6, 9], [99, 100, 102, 105], [134, 139, 141]]

    '''
    # data = sorted(data)
    data.sort(key=int)
    groups = [[data[0]]]
    for x in data[1:]:
        if abs(x - groups[-1][-1]) <= maxgap:
            groups[-1].append(x)
        else:
            groups.append([x])
    return groups


def GCcalc(seq):
    count = 0
    for i in seq:
        if i == "G" or i == "C":
            count += 1
    return count/len(seq)


def reject_outliers(data):
    m = 2
    u = np.mean(data)
    s = np.std(data)
    filtered = [e for e in data if (u - 2 * s < e < u + 2 * s)]
    return filtered


def RemoveDuplicates(ls):
    empLS = []
    counter = 0
    for i in ls:
        if i not in empLS:
            empLS.append(i)
        else:
            pass
    return empLS


def allButTheLast(iterable, delim):
    x = ''
    length = len(iterable.split(delim))
    for i in range(0, length-1):
        x += iterable.split(delim)[i]
        x += delim
    return x[0:len(x)-1]


def lastItem(ls):
    x = ''
    for i in ls:
        if i != "":
            x = i
    return x


def secondToLastItem(ls):
    x = ''
    for i in ls[0:len(ls)-1]:
        x = i
    return x


def thirdToLastItem(ls):
    x = ''
    for i in ls[0:len(ls)-2]:
        x = i
    return x


def pull(item, one, two):
    ls = []
    counter = 0
    for i in item:
        if counter == 0:
            if i != one:
                pass
            else:
                counter += 1
                ls.append(i)
        else:
            if i != two:
                ls.append(i)
            else:
                ls.append(i)
                counter = 0
    outstr = "".join(ls)
    return outstr


def replace(stringOrlist, list, item):
    emptyList = []
    for i in stringOrlist:
        if i not in list:
            emptyList.append(i)
        else:
            emptyList.append(item)
    outString = "".join(emptyList)
    return outString


def remove(stringOrlist, list):
    emptyList = []
    for i in stringOrlist:
        if i not in list:
            emptyList.append(i)
        else:
            pass
    outString = "".join(emptyList)
    return outString


def removeLS(stringOrlist, list):
    emptyList = []
    for i in stringOrlist:
        if i not in list:
            if re.findall(r'like', i):
                emptyList.append(i.split("-like")[0])
            else:
                emptyList.append(i)
        else:
            pass
    return emptyList


def fasta(fasta_file):
    count = 0
    seq = ''
    header = ''
    Dict = defaultdict(lambda: defaultdict(lambda: 'EMPTY'))
    for i in fasta_file:
        i = i.rstrip()
        if re.match(r'^>', i):
            count += 1
            if count % 1000000 == 0:
                print(count)

            if len(seq) > 0:
                Dict[header] = seq
                header = i[1:]
                # header = header.split(" ")[0]
                seq = ''
            else:
                header = i[1:]
                # header = header.split(" ")[0]
                seq = ''
        else:
            seq += i
    Dict[header] = seq
    # print(count)
    return Dict


def fasta2(fasta_file):
    count = 0
    seq = ''
    header = ''
    Dict = defaultdict(lambda: defaultdict(lambda: 'EMPTY'))
    for i in fasta_file:
        i = i.rstrip()
        if re.match(r'^>', i):
            count += 1
            if count % 1000000 == 0:
                print(count)

            if len(seq) > 0:
                Dict[header] = seq
                header = i[1:]
                header = header.split(" ")[0]
                seq = ''
            else:
                header = i[1:]
                header = header.split(" ")[0]
                seq = ''
        else:
            seq += i
    Dict[header] = seq
    # print(count)
    return Dict


def allButTheFirst(iterable, delim):
    x = ''
    length = len(iterable.split(delim))
    for i in range(1, length):
        x += iterable.split(delim)[i]
        x += delim
    return x[0:len(x)]


def filter(list, items):
    outLS = []
    for i in list:
        if i not in items:
            outLS.append(i)
    return outLS


def filterRe(list, regex):
    ls1 = []
    ls2 = []
    for i in list:
        if re.findall(regex, i):
            ls1.append(i)
        else:
            ls2.append(i)
    return ls1, ls2


def delim(line):
    ls = []
    string = ''
    for i in line:
        if i != " ":
            string += i
        else:
            ls.append(string)
            string = ''
    ls = filter(ls, [""])
    return ls


# EXTRACTING TRANSPOSASES FROM ANNOTATED SUMMARY FILES

summaryDict = defaultdict(list)
out = open("/Users/arkadiygarber/Desktop/Ongoing_Research_Projects/Achiochloris/MBIC/MBIC-dS_summary-annotated-corrected-tpm-bulk-scg-transposases.csv", "w")
out2 = open("/Users/arkadiygarber/Desktop/Ongoing_Research_Projects/Achiochloris/MBIC/MBIC-dS_summary-annotated-corrected-tpm-bulk-scg-nontransposases.csv", "w")
summary = open("/Users/arkadiygarber/Desktop/Ongoing_Research_Projects/Achiochloris/MBIC/MBIC-dS_summary-annotated-corrected-tpm-bulk-scg.csv")
for i in summary:
    ls = i.rstrip().split(",")
    if not re.match(r'#', i):
        if ls[0] != "cluster":
            summaryDict[ls[0]].append(ls)
        else:
            out.write(i.rstrip() + ",dnds" + "\n")
            out2.write(i.rstrip() + ",dnds" + "\n")

for i in summaryDict.keys():
    print(i)
    counter = 0
    for j in summaryDict[i]:
        if re.findall(r'ransposas', j[5]):
            counter += 1

    if counter > 0:
        for k in summaryDict[i]:
            out.write(i)
            for l in k[1:]:
                out.write("," + l)

            try:
                try:
                    dnds = float(k[4])/float(k[3])
                except ValueError:
                    dnds = "NA"

            except ZeroDivisionError:
                dnds = "NA"

            out.write("," + str(dnds))
            out.write("\n")
        out.write("#######################################\n")
    else:
        for k in summaryDict[i]:
            out2.write(i)
            for l in k[1:]:
                out2.write("," + l)

            try:
                try:
                    dnds = float(k[4])/float(k[3])
                except ValueError:
                    dnds = "NA"

            except ZeroDivisionError:
                dnds = "NA"

            out2.write("," + str(dnds))
            out2.write("\n")
        out2.write("#######################################\n")


# CLASSIFYING TRANSPOSASES AS HIGH OR LOW DNDS

clusterDict = defaultdict(lambda: defaultdict(lambda: 'EMPTY'))
highDNDSdict = defaultdict(list)
lowDNDSdict = defaultdict(list)
identDict = defaultdict(list)
summary = open("/Users/arkadiygarber/Desktop/Ongoing_Research_Projects/Achiochloris/MBIC/MBIC-dS_summary-annotated-corrected-tpm-bulk-scg-transposases.csv")
for i in summary:
    ls = i.rstrip().split(",")
    if not re.match(r'#', i) and ls[0] != "cluster" and ls[4] != "NA":
        dn = float(ls[4])
        ds = float(ls[3])
        name = ls[5]
        name = (name.split("[")[0])
        name = removeLS(name.split(" "),
                        ["transposase", "transposase,", "family", "partial", "element", "(plasmid)",
                         " ", "", "family,", "putative", "DDE", "proteins", "transposase-associated",
                         "protein", "hypothetical", "conserved", "Harbinger", "Transposase",
                         "(fragment)", "MULTISPECIES;", "transposase;", "conserved", "N-terminal",
                         "ATP-binding", "Rhodopirellula", "protein,", "mutator", "Transposase,",
                         "protein;", "region", "Putative", "Mutator", "transposase-derived", "domain", "nuclease",
                         "Transposase,", "type", "Transposase-like", "of"])

        if len(name) > 0:
            name = name[0]
        else:
            name = "other"

        if ds == 0:
            identDict[name].append("id")
            clusterDict[ls[1]] = ls[5]
        elif dn/ds > 0.3:
            highDNDSdict[name].append(dn/ds)
            clusterDict[ls[1]] = ls[5]
        elif dn/ds < 0.3:
            lowDNDSdict[name].append(dn/ds)
            clusterDict[ls[1]] = ls[5]


nameDict = defaultdict(lambda: defaultdict(lambda: 'EMPTY'))
names = open("/Users/arkadiygarber/Desktop/Ongoing_Research_Projects/Achiochloris/MBIC/MBIC.blast.fasta")
for i in names:
    if re.match(r'>', i):
        header = (i.rstrip()[1:].split("]")[0] + "]")
        name = allButTheFirst(header, " ")
        accession = header.split(" ")[0]
        nameDict[accession] = name

count = 0
scgDict = defaultdict(list)
redundList = []
blast = open("/Users/arkadiygarber/Desktop/Ongoing_Research_Projects/Achiochloris/MBIC/MBIC.blast")
for i in blast:
    ls = i.rstrip().split("\t")
    if ls[0] not in redundList:
        redundList.append(ls[0])
        name = (nameDict[ls[1]])
        if ls[0] not in clusterDict.keys():
            if re.findall(r'ransposase', name):
                count += 1
                name = (name.split("[")[0])
                name = removeLS(name.split(" "),
                                ["transposase", "transposase,", "family", "partial", "element", "(plasmid)",
                                 " ", "", "family,", "putative", "DDE", "proteins", "transposase-associated",
                                 "protein", "hypothetical", "conserved", "Harbinger", "Transposase",
                                 "(fragment)", "MULTISPECIES;", "MULTISPECIES:", "transposase;", "conserved", "N-terminal",
                                 "ATP-binding", "Rhodopirellula", "protein,", "mutator", "Transposase,",
                                 "protein;", "region", "Putative", "Mutator", "transposase-derived", "domain", "nuclease", "Transposase,", "type", "Transposase-like", "of"])
                if len(name) > 0:
                    name = (name[0])
                else:
                    name = "other"

                scgDict[name].append("scg")


out = open("/Users/arkadiygarber/Desktop/MBICtransposases.csv", "w")
out.write("IS" + "," + "prop" + "," + "count" + "," + "cat" + "\n")
total = 0
for i in scgDict.keys():
    total += len(scgDict[i])
for i in scgDict.keys():
    name = remove(i, [",", ";"])
    print(name + "\t" + str(len(scgDict[i])))
    out.write(name + "," + str(len(scgDict[i])/total) + "," + str(len(scgDict[i])) + "," + "SCG" + "\n")
print("")


total = 0
for i in identDict.keys():
    total += len(identDict[i])
for i in identDict.keys():
    name = remove(i, [",", ";"])
    print(name + "\t" + str(len(identDict[i])))
    out.write(name + "," + str(len(identDict[i])/total) + "," + str(len(identDict[i])) + "," + "identical" + "\n")
print("")

total = 0
for i in highDNDSdict.keys():
    total += len(highDNDSdict[i])
for i in highDNDSdict.keys():
    name = remove(i, [",", ";"])
    print(name + "\t" + str(len(highDNDSdict[i])))
    out.write(name + "," + str(len(highDNDSdict[i])/total) + "," + str(len(highDNDSdict[i])) + "," + "highDNDS" + "\n")
print("")


total = 0
for i in lowDNDSdict.keys():
    total += len(lowDNDSdict[i])
for i in lowDNDSdict.keys():
    name = remove(i, [",", ";"])
    print(name + "\t" + str(len(lowDNDSdict[i])))
    out.write(name + "," + str(len(lowDNDSdict[i])/total) + "," + str(len(lowDNDSdict[i])) + "," + "lowDNDS" + "\n")
print("")

out.close()


# FIXING ORF NAME FORMAT IN CYANOTHECE GENOME

cdsDict = defaultdict(lambda: defaultdict(lambda: 'EMPTY'))
cds = open("/Users/arkadiygarber/Desktop/Ongoing_Research_Projects/Achiochloris/reference_cyanos/GCF_000022045.1_ASM2204v1_cds_from_genomic.fna")
cds = fasta2(cds)
for i in cds.keys():
    header = (i.split("|")[1])
    header = (header.split("_cds_")[1])
    if len(header.split("_")) < 2:
        header = "WP_unassigned_" + header
    cdsDict[header]["cds"] = cds[i]

trans = open("/Users/arkadiygarber/Desktop/Ongoing_Research_Projects/Achiochloris/reference_cyanos/GCF_000022045.1_ASM2204v1_translated_cds.faa")
trans = fasta2(trans)
for i in trans.keys():
    header = (i.split("|")[1])
    header = (header.split("_prot_")[1])
    if len(header.split("_")) < 2:
        header = "WP_unassigned_" + header
    cdsDict[header]["trans"] = trans[i]


cdsOut = open("/Users/arkadiygarber/Desktop/Ongoing_Research_Projects/Achiochloris/reference_cyanos/CyanothecePCC7425.ffn", "w")
transOut = open("/Users/arkadiygarber/Desktop/Ongoing_Research_Projects/Achiochloris/reference_cyanos/CyanothecePCC7425.faa", "w")
for i in cdsDict.keys():
    if (len(cdsDict[i])) == 2:
        cdsOut.write(">" + i + "\n")
        cdsOut.write(cdsDict[i]["cds"] + "\n")

        transOut.write(">" + i + "\n")
        transOut.write(cdsDict[i]["trans"] + "\n")


# RE-DOING THE TRANSPOSASE DISTRIBUTION PLOTS

# MBIC
nameDict = defaultdict(lambda: defaultdict(lambda: 'EMPTY'))
names = open("/Users/arkadiygarber/Desktop/Ongoing_Research_Projects/Achiochloris/MBIC/MBIC.blast.fasta")
for i in names:
    if re.match(r'>', i):
        header = (i.rstrip()[1:].split("]")[0] + "]")
        name = allButTheFirst(header, " ")
        accession = header.split(" ")[0]
        nameDict[accession] = name

count = 0
transDict = defaultdict(lambda: defaultdict(list))
redundList = []
blast = open("/Users/arkadiygarber/Desktop/Ongoing_Research_Projects/Achiochloris/MBIC/MBIC.blast")
for i in blast:
    ls = i.rstrip().split("\t")
    if ls[0] not in redundList:
        redundList.append(ls[0])
        name = (nameDict[ls[1]])
        if re.findall(r'ransposase', name):
            count += 1
            name = (name.split("[")[0])
            name = removeLS(name.split(" "),
                            ["transposase", "transposase,", "family", "partial", "element", "(plasmid)",
                             " ", "", ",", "family,", "putative", "DDE", "proteins", "transposase-associated",
                             "protein", "hypothetical", "conserved", "Harbinger", "Transposase",
                             "(fragment)", "MULTISPECIES;", "MULTISPECIES:", "transposase;", "conserved", "N-terminal",
                             "ATP-binding", "Rhodopirellula", "protein,", "mutator", "Transposase,",
                             "protein;", "region", "Putative", "Mutator", "transposase-derived", "domain", "nuclease", "Transposase,", "type", "Transposase-like", "of"])

            if len(name) > 0:
                name = (name[0])
            else:
                name = "other"

            transDict[name]["MBIC"].append(ls[0])


# CCMEE
names = open("/Users/arkadiygarber/Desktop/Ongoing_Research_Projects/Achiochloris/CCME/corrected/RAST/5410AA-fixed.nr.blast.fasta")
for i in names:
    if re.match(r'>', i):
        header = (i.rstrip()[1:].split("]")[0] + "]")
        name = allButTheFirst(header, " ")
        accession = header.split(" ")[0]
        nameDict[accession] = name

count = 0
redundList = []
blast = open("/Users/arkadiygarber/Desktop/Ongoing_Research_Projects/Achiochloris/CCME/corrected/RAST/5410AA-fixed.nr.blast")
for i in blast:
    ls = i.rstrip().split("\t")
    if ls[0] not in redundList:
        redundList.append(ls[0])
        name = (nameDict[ls[1]])
        if re.findall(r'ransposase', name):
            count += 1
            name = (name.split("[")[0])
            name = removeLS(name.split(" "),
                            ["transposase", "transposase,", "family", "partial", "element", "(plasmid)",
                             " ", "", ",", "family,", "putative", "DDE", "proteins", "transposase-associated",
                             "protein", "hypothetical", "conserved", "Harbinger", "Transposase",
                             "(fragment)", "MULTISPECIES;", "MULTISPECIES:", "transposase;", "conserved", "N-terminal",
                             "ATP-binding", "Rhodopirellula", "protein,", "mutator", "Transposase,",
                             "protein;", "region", "Putative", "Mutator", "transposase-derived", "domain", "nuclease", "Transposase,", "type", "Transposase-like", "of"])

            if len(name) > 0:
                name = (name[0])
            else:
                name = "other"

            transDict[name]["CCMEE"].append(ls[0])

# S15
names = open(
    "/Users/arkadiygarber/Desktop/Ongoing_Research_Projects/Achiochloris/S15/S15_AA-fixed.nr.blast.fasta")
for i in names:
    if re.match(r'>', i):
        header = (i.rstrip()[1:].split("]")[0] + "]")
        name = allButTheFirst(header, " ")
        accession = header.split(" ")[0]
        nameDict[accession] = name

count = 0
redundList = []
blast = open(
    "/Users/arkadiygarber/Desktop/Ongoing_Research_Projects/Achiochloris/S15/S15_AA-fixed.nr.blast")
for i in blast:
    ls = i.rstrip().split("\t")
    if ls[0] not in redundList:
        redundList.append(ls[0])
        name = (nameDict[ls[1]])
        if re.findall(r'ransposase', name):
            count += 1
            name = (name.split("[")[0])
            name = removeLS(name.split(" "),
                            ["transposase", "transposase,", "family", "partial", "element", "(plasmid)",
                             " ", "", ",", "family,", "putative", "DDE", "proteins", "transposase-associated",
                             "protein", "hypothetical", "conserved", "Harbinger", "Transposase",
                             "(fragment)", "MULTISPECIES;", "MULTISPECIES:", "transposase;", "conserved",
                             "N-terminal",
                             "ATP-binding", "Rhodopirellula", "protein,", "mutator", "Transposase,",
                             "protein;", "region", "Putative", "Mutator", "transposase-derived", "domain",
                             "nuclease", "Transposase,", "type", "Transposase-like", "of"])

            if len(name) > 0:
                name = (name[0])
            else:
                name = "other"

            transDict[name]["S15"].append(ls[0])


# CYANOTHECE
count = 0
redundList = []
blast = open("/Users/arkadiygarber/Desktop/Ongoing_Research_Projects/Achiochloris/reference_cyanos/CyanothecePCC7425.nr.blast")
for i in blast:
    ls = i.rstrip().split("\t")
    if ls[0] not in redundList:
        redundList.append(ls[0])
        name = ls[12]
        if re.findall(r'ransposase', name):
            count += 1
            name = name.split(" ")[1]
            name = (name.split("[")[0])
            name = removeLS(name.split(" "),
                            ["transposase", "transposase,", "family", "partial", "element", "(plasmid)",
                             " ", "", ",", "family,", "putative", "DDE", "proteins", "transposase-associated",
                             "protein", "hypothetical", "conserved", "Harbinger", "Transposase",
                             "(fragment)", "MULTISPECIES;", "MULTISPECIES:", "transposase;", "conserved", "N-terminal",
                             "ATP-binding", "Rhodopirellula", "protein,", "mutator", "Transposase,",
                             "protein;", "region", "Putative", "Mutator", "transposase-derived", "domain", "nuclease", 
                             "Transposase,", "type", "Transposase-like", "of"])

            if len(name) > 0:
                name = (name[0])
            else:
                name = "other"

            transDict[name]["cyanothece"].append(ls[0])

#################################################################################################
totalDict = defaultdict(list)
for i in transDict.keys():
    for j in (transDict[i]):
        totalDict[j].append(len(transDict[i][j]))


out = open("/Users/arkadiygarber/Desktop/Ongoing_Research_Projects/Achiochloris/documents/transposase-summary.csv", "w")
out.write("family" + "," + "strain" + "," + "prop" + "\n")
for i in transDict.keys():
    name = i
    if name == "orfB,":
        name = "orfB"
    print(name)
    for j in (transDict[i]):
        print(j)
        print(transDict[i][j])
        total = sum(totalDict[j])
        # print(total)
        print(name + "\t\t" + j + "\t\t" + str(len(transDict[i][j])))
        # print("")
        out.write(name + "," + j + "," + str(len(transDict[i][j]) / total) + "\n")
    print("")


# INTEGRATING ANNOTATION INTO DS CYANOTHECE SUMMARY

blastDict = defaultdict(lambda: defaultdict(lambda: 'EMPTY'))
blast = open("/Users/arkadiygarber/Desktop/Ongoing_Research_Projects/Achiochloris/reference_cyanos/CyanothecePCC7425.nr.blast")
for i in blast:
    ls = (i.rstrip().split("\t"))
    name = (allButTheFirst(ls[12], " "))
    name = replace(name, [","], ";")
    blastDict[ls[0]]["name"] = name
    blastDict[ls[0]]["eval"] = ls[10]


dsDict = defaultdict(list)
ds = open("/Users/arkadiygarber/Desktop/Ongoing_Research_Projects/Achiochloris/reference_cyanos/dS_summary.csv")
out = open("/Users/arkadiygarber/Desktop/Ongoing_Research_Projects/Achiochloris/reference_cyanos/dS_summary-annotated.csv", "w")
for i in ds:
    ls = i.rstrip().split(",")
    if ls[0] != "cluster":
        if not re.match(r'#', i):
            out.write(i.rstrip() + "," + blastDict[ls[1]]["name"] + "," + blastDict[ls[1]]["eval"] + "," + "\n")
        else:
            out.write(i.rstrip() + "\n")
    else:
        out.write(i.rstrip() + ",blastHit,Eval_for_blastHit\n")


# PULLING OUT TRANSPOSASES FROM ANNOTATED SUMMARY FOR CYANOTHECE

summaryDict = defaultdict(list)
out = open("/Users/arkadiygarber/Desktop/Ongoing_Research_Projects/Achiochloris/reference_cyanos/dS_summary-annotated-transposases.csv", "w")
out2 = open("/Users/arkadiygarber/Desktop/Ongoing_Research_Projects/Achiochloris/reference_cyanos/dS_summary-annotated-nontransposases.csv", "w")
summary = open("/Users/arkadiygarber/Desktop/Ongoing_Research_Projects/Achiochloris/reference_cyanos/dS_summary-annotated.csv")
for i in summary:
    ls = i.rstrip().split(",")
    if not re.match(r'#', i):
        if ls[0] != "cluster":
            summaryDict[ls[0]].append(ls)
        else:
            out.write(i.rstrip() + ",dnds" + "\n")
            out2.write(i.rstrip() + ",dnds" + "\n")

count = 0
for i in summaryDict.keys():
    print(i)
    count += 1
    counter = 0
    for j in summaryDict[i]:
        if re.findall(r'ransposas', j[5]):
            counter += 1

    if counter > 0:
        for k in summaryDict[i]:
            out.write(i)
            for l in k[1:]:
                out.write("," + l)

            try:
                try:
                    dnds = float(k[4])/float(k[3])
                except ValueError:
                    dnds = "NA"

            except ZeroDivisionError:
                dnds = "NA"

            out.write("," + str(dnds))
            out.write("\n")
        out.write("#######################################\n")
    else:
        for k in summaryDict[i]:
            out2.write(i)
            for l in k[1:]:
                out2.write("," + l)

            try:
                try:
                    dnds = float(k[4])/float(k[3])
                except ValueError:
                    dnds = "NA"

            except ZeroDivisionError:
                dnds = "NA"

            out2.write("," + str(dnds))
            out2.write("\n")
        out2.write("#######################################\n")


print(count)


# ADRESSING TRANSPOSASE QUESTION
'''
blastDict = defaultdict(lambda: defaultdict(lambda: 'EMPTY'))
blast = open("/Users/arkadiygarber/Desktop/Ongoing_Research_Projects/Achiochloris/CCME/corrected/RAST/fig6666666.363775.repeat.323.CCMEE.blast")
for i in blast:
    ls = i.rstrip().split("\t")
    if int(ls[3]) > 100:
        blastDict[ls[1]] = ls[2]


summary = open("/Users/arkadiygarber/Desktop/Ongoing_Research_Projects/Achiochloris/CCME/corrected/RAST/CCMEE-dS_summary-annotated-corrected-tpm-bulk-scg-transposases.csv")
for i in summary:
    ls = i.rstrip().split(",")
    if not re.match(r'#', i):
        if ls[1] in blastDict.keys():
            print(ls)


print("IS701-like element ISAcma8 family transposase [Acaryochloris marina]")
'''


# ADDRESSING TRANSPOSASE QUESTION
'''
orfs = []
unclass = open("/Users/arkadiygarber/Desktop/Ongoing_Research_Projects/Achiochloris/CCME/corrected/RAST/unclassified_IS.txt")
for i in unclass:
    orfs.append(i.rstrip())


# out = open("/Users/arkadiygarber/Desktop/Ongoing_Research_Projects/Achiochloris/CCME/corrected/RAST/unclassified_IS.faa", "w")
# ccmee = open("/Users/arkadiygarber/Desktop/Ongoing_Research_Projects/Achiochloris/CCME/corrected/RAST/5410AA-fixed.faa")
# ccmee = fasta2(ccmee)
# for i in ccmee.keys():
#     if i in orfs:
#         out.write(">" + i + "\n")
#         out.write(ccmee[i] + "\n")

pseudo = open("/Users/arkadiygarber/Desktop/Ongoing_Research_Projects/Achiochloris/CCME/corrected/RAST/pseudohunter2/summary.csv")
for i in pseudo:
    ls = i.rstrip().split(",")
    for j in ls[0].split("|"):
        if j in orfs:
            print(j)

orfDict = defaultdict(list)
summary = open("/Users/arkadiygarber/Desktop/Ongoing_Research_Projects/Achiochloris/CCME/corrected/RAST/CCMEE-dS_summary-annotated-corrected-tpm-bulk-scg-frameshifts.csv")
for i in summary:
    if not re.match(r'#', i):
        ls = i.rstrip().split(",")
        if ls[1] in orfs:
            contig = allButTheLast(ls[1], ".")
            orfNum = lastItem(ls[1].split("."))
            orfDict[contig].append(int(orfNum))

for i in orfDict.keys():
    print(i)
    clusters = (cluster(orfDict[i], 3))
    for j in clusters:
        print(j)
    print("")
'''


# OUTPUTTING TRANSPOSASE DN/DS FILE FOR ANALYSIS IN R

redundList = []
summaryDict = defaultdict(list)
out = open("/Users/arkadiygarber/Desktop/Ongoing_Research_Projects/Achiochloris/CCME/corrected/RAST/transposaseDNDS/RCC7425-transposases.csv", "w")
out.write("gene1" + "," + "gene2" + "," + "annotation" + "," + "ds" + "," + "dn" + "," + "dnds" + '\n')
summary = open("/Users/arkadiygarber/Desktop/Ongoing_Research_Projects/Achiochloris/reference_cyanos/dRCC7425-dS_summary-all-annotated-frameshifts.csv")
for i in summary:
    if not re.match(r'#', i):
        ls = i.rstrip().split(",")
        summaryDict[ls[0]].append(ls)

for i in summaryDict.keys():
    if len(summaryDict[i]) > 1:
        counter = 0
        for j in summaryDict[i]:
            if re.findall(r'ransposas', j[5]):
                counter += 1

        if counter > 0:
            for k in summaryDict[i]:
                if k[1] not in redundList and k[2] not in redundList:
                    if float(k[3]) > 0 and float(k[3]) < 5:
                        dnds = float(k[4]) / float(k[3])
                    else:
                        dnds = "NA"

                    if k[7] == "n" and k[8] == "n":
                        print(k)
                        out.write(k[1] + "," + k[2] + "," + k[5] + "," + k[3] + "," + k[4] + "," + str(dnds) + "\n")
            print("")
