# Supplementary material for: Bacterial Adaptation by a Transposition Burst of an Invading IS Element
Source: Genome Biol Evol. 2021 Nov 13;13(11):evab245. doi: 10.1093/gbe/evab245 (PMC8763236; doi:10.1093/gbe/evab245)
Supplement: evab245_Supplementary_Data [file evab245_Supplementary_Data.zip › Supplementary_tables.xlsx]

## Sheet: Table S1
Table S1. Distribution of IS element families in Acaryochloris and Cyanothece PCC 7425 genomes.
CCMEE 5410				MBIC11017				S15				PCC7425
Family	# of genes			Family	# of genes			Family	# of genes			Family	# of genes
IS1	20			IS1	12			IS1	29			IS1	1
IS110	1			IS110	4			IS110	2			IS21	22
IS1182	18			IS116/IS110/IS902	1			IS1182	1			IS256	7
IS1380	3			IS1182	5			IS1380	1			IS4	1
IS1634	13			IS1380	1			IS1595	1			IS5	14
IS200/IS605	7			IS200/IS605	9			IS1634	20			IS630	11
IS21	58			IS21	6			IS200/IS605	1			IS66	35
IS256	13			IS256	10			IS21	10			ISAs1	9
IS3	8			IS3	2			IS256	23			ISKra4	1
IS4	21			IS4	29			IS4	34			ISL3	2
IS5	45			IS5	44			IS5	5			Rpn	4
IS5/IS1182	3			IS5/IS1182	9			IS6	8			Tn3	4
IS6	2			IS6	2			IS630	18			other	33
IS630	95			IS630	34			IS66	7
IS66	26			IS66	1			IS982	1
ISAs1	103			IS701	28			ISAs1	11
ISAzo13	12			ISAs1	6			ISH4	1
ISKra4	106			ISL3	19			ISKra4	47
ISL3	15			orfB	2			ISL3	15
ISNCY	1			Rpn	2			ISNCY	12
ISSpo3	1			Tn3	9			Rpn	9
Rpn	6			other	135			Tn3	1
Tn3	22							other	50
other*	150
* includes ISAm1

## Sheet: Table S2
Table S2. Frameshift analysis of duplicated A. marina CCMEE 5410 transposase genes.
Gene	BLAST hit	E value	Frameshift?
peg.1461	IS5-like element ISAcma17 family transposase [Acaryochloris marina]	1.2e-72	N
peg.2772	IS5-like element ISAcma17 family transposase [Acaryochloris marina]	1.2e-72	Y
peg.6944	IS66 family transposase [Leptolyngbya foveolarum]	5.2e-28	N
peg.729	IS66 family transposase [Leptolyngbya foveolarum]	5.2e-28	N
peg.1574	IS66 family transposase [Leptolyngbya foveolarum]	5.2e-28	N
peg.5565	IS66 family transposase [Leptolyngbya foveolarum]	5.2e-28	N
peg.5950	IS66 family transposase [Leptolyngbya foveolarum]	5.2e-28	N
peg.3219	IS66 family transposase [Leptolyngbya foveolarum]	5.2e-28	N
peg.4862	ISAs1 family transposase [Acaryochloris sp. CCMEE 5410]	7.7e-238	Y
peg.7494	ISAs1 family transposase [Acaryochloris sp. CCMEE 5410]	7.7e-238	Y
peg.2470	ISAs1 family transposase [Acaryochloris sp. CCMEE 5410]	7.7e-238	Y
peg.6374	ISAs1 family transposase [Acaryochloris sp. CCMEE 5410]	7.7e-238	N
peg.8495	ISAs1 family transposase [Acaryochloris sp. CCMEE 5410]	7.7e-238	N
peg.5668	ISAs1 family transposase [Acaryochloris sp. CCMEE 5410]	7.7e-238	Y
peg.5016	ISAs1 family transposase [Acaryochloris sp. CCMEE 5410]	7.7e-238	Y
peg.4357	ISAs1 family transposase [Acaryochloris sp. CCMEE 5410]	7.7e-238	Y
peg.5442	ISAs1 family transposase [Acaryochloris sp. CCMEE 5410]	1e-17	N
peg.3267	ISAs1 family transposase [Acaryochloris sp. CCMEE 5410]	1e-17	N
peg.121	ISAs1 family transposase [Acaryochloris sp. CCMEE 5410]	1e-17	N
peg.1566	IS630 family transposase [Acaryochloris sp. CCMEE 5410]	2.3e-47	N
peg.8353	IS630 family transposase [Acaryochloris sp. CCMEE 5410]	2.3e-47	Y
peg.3379	IS630 family transposase [Acaryochloris sp. CCMEE 5410]	2.3e-47	Y
peg.3380	IS630 family transposase [Acaryochloris sp. CCMEE 5410]	1.1e-37	N
peg.1853	IS630 family transposase [Acaryochloris sp. CCMEE 5410]	1.1e-37	Y
peg.8354	IS630 family transposase [Acaryochloris sp. CCMEE 5410]	1.1e-37	Y
peg.6521	IS630 family transposase [Acaryochloris sp. CCMEE 5410]	1.1e-37	Y
peg.1696	IS4 family transposase; partial [Acaryochloris sp. CCMEE 5410]	1e-136	N
peg.4155	IS4 family transposase; partial [Acaryochloris sp. CCMEE 5410]	1e-136	Y
peg.434	IS4 family transposase; partial [Acaryochloris sp. CCMEE 5410]	1e-136	N
peg.6038	IS1182 family transposase [Acaryochloris sp. CCMEE 5410]	5.4e-132	Y
peg.2303	IS1182 family transposase [Acaryochloris sp. CCMEE 5410]	5.4e-132	N
peg.2674	ISL3-like element ISAcma10 family transposase [Acaryochloris marina]	1.7e-237	N
peg.1770	ISL3-like element ISAcma10 family transposase [Acaryochloris marina]	1.7e-237	N
peg.6809	ISAs1 family transposase [Acaryochloris sp. CCMEE 5410]	1.4e-195	Y
peg.7660	ISAs1 family transposase [Acaryochloris sp. CCMEE 5410]	1.4e-195	N
peg.7659	ISAs1 family transposase [Acaryochloris sp. CCMEE 5410]	1.4e-195	N
peg.2335	ISAs1 family transposase [Acaryochloris sp. CCMEE 5410]	1.4e-195	Y
peg.5845	ISAs1 family transposase [Acaryochloris sp. CCMEE 5410]	1.4e-195	Y
peg.3516	ISAs1 family transposase [Acaryochloris sp. CCMEE 5410]	1.4e-195	Y
peg.3220	ISAs1 family transposase [Acaryochloris sp. CCMEE 5410]	1.4e-195	Y
peg.4092	ISAs1 family transposase [Acaryochloris sp. CCMEE 5410]	1.4e-195	Y
peg.4420	ISAs1 family transposase [Acaryochloris sp. CCMEE 5410]	1.4e-195	Y
peg.5890	ISAs1 family transposase [Acaryochloris sp. CCMEE 5410]	1.4e-195	Y
peg.4210	ISAs1 family transposase [Acaryochloris sp. CCMEE 5410]	1.4e-195	Y
peg.112	ISAs1 family transposase [Acaryochloris sp. CCMEE 5410]	1.4e-195	Y
peg.1684	ISAs1 family transposase [Acaryochloris sp. CCMEE 5410]	1.4e-195	Y
peg.468	ISAs1 family transposase [Acaryochloris sp. CCMEE 5410]	1.4e-195	N
peg.69	ISAs1 family transposase [Acaryochloris sp. CCMEE 5410]	1.4e-195	N
peg.6176	ISAs1 family transposase [Acaryochloris sp. CCMEE 5410]	1.4e-195	N
peg.120	ISAs1 family transposase [Acaryochloris sp. CCMEE 5410]	1.4e-195	N
peg.6716	ISAs1 family transposase [Acaryochloris sp. CCMEE 5410]	1.4e-195	N
peg.6977	ISAs1 family transposase [Acaryochloris sp. CCMEE 5410]	1.4e-195	N
peg.5701	ISAs1 family transposase [Acaryochloris sp. CCMEE 5410]	1.4e-195	N
peg.6533	ISAs1 family transposase [Acaryochloris sp. CCMEE 5410]	1.4e-195	N
peg.853	ISAs1 family transposase [Acaryochloris sp. CCMEE 5410]	1.4e-195	N
peg.1429	ISAs1 family transposase [Acaryochloris sp. CCMEE 5410]	1.4e-195	N
peg.3510	ISAs1 family transposase [Acaryochloris sp. CCMEE 5410]	1.4e-195	N
peg.2400	ISAs1 family transposase [Acaryochloris sp. CCMEE 5410]	1.4e-195	N
peg.957	ISAs1 family transposase [Acaryochloris sp. CCMEE 5410]	1.4e-195	N
peg.2239	ISAs1 family transposase [Acaryochloris sp. CCMEE 5410]	1.4e-195	Y
peg.4604	ISAs1 family transposase [Acaryochloris sp. CCMEE 5410]	1.4e-195	Y
peg.15	ISAs1 family transposase [Acaryochloris sp. CCMEE 5410]	1.4e-195	Y
peg.3968	ISAs1 family transposase [Acaryochloris sp. CCMEE 5410]	1.4e-195	Y
peg.3258	ISAs1 family transposase [Acaryochloris sp. CCMEE 5410]	1.4e-195	Y
peg.5562	ISAs1 family transposase [Acaryochloris sp. CCMEE 5410]	1.4e-195	Y
peg.4053	ISAs1 family transposase [Acaryochloris sp. CCMEE 5410]	1.4e-195	Y
peg.6033	ISAs1 family transposase [Acaryochloris sp. CCMEE 5410]	1.4e-195	Y
peg.193	ISAs1 family transposase [Acaryochloris sp. CCMEE 5410]	1.4e-195	Y
peg.282	ISAs1 family transposase [Acaryochloris sp. CCMEE 5410]	1.4e-195	Y
peg.2444	ISAs1 family transposase [Acaryochloris sp. CCMEE 5410]	1.4e-195	Y
peg.301	ISAs1 family transposase [Acaryochloris sp. CCMEE 5410]	1.4e-195	Y
peg.5732	ISAs1 family transposase [Acaryochloris sp. CCMEE 5410]	1.4e-195	Y
peg.4376	ISAs1 family transposase [Acaryochloris sp. CCMEE 5410]	1.4e-195	Y
peg.1359	ISAs1 family transposase [Acaryochloris sp. CCMEE 5410]	1.4e-195	Y
peg.6398	ISAs1 family transposase [Acaryochloris sp. CCMEE 5410]	1.4e-195	Y
peg.1953	ISAs1 family transposase [Acaryochloris sp. CCMEE 5410]	1.4e-195	Y
peg.5289	ISAs1 family transposase [Acaryochloris sp. CCMEE 5410]	1.4e-195	Y
peg.4067	ISAs1 family transposase [Acaryochloris sp. CCMEE 5410]	1.4e-195	N
peg.6717	ISAs1 family transposase [Acaryochloris sp. CCMEE 5410]	1.4e-195	N
peg.1709	ISAs1 family transposase [Acaryochloris sp. CCMEE 5410]	1.4e-195	N
peg.6976	ISAs1 family transposase [Acaryochloris sp. CCMEE 5410]	1.4e-195	N
peg.6177	ISAs1 family transposase [Acaryochloris sp. CCMEE 5410]	1.4e-195	N
peg.6532	ISAs1 family transposase [Acaryochloris sp. CCMEE 5410]	1.4e-195	N
peg.1428	ISAs1 family transposase [Acaryochloris sp. CCMEE 5410]	1.4e-195	N
peg.5702	ISAs1 family transposase [Acaryochloris sp. CCMEE 5410]	1.4e-195	N
peg.3509	ISAs1 family transposase [Acaryochloris sp. CCMEE 5410]	1.4e-195	N
peg.958	ISAs1 family transposase [Acaryochloris sp. CCMEE 5410]	1.4e-195	N
peg.2399	ISAs1 family transposase [Acaryochloris sp. CCMEE 5410]	1.4e-195	N
peg.109	IS66 family transposase; partial [Acaryochloris sp. CCMEE 5410]	9.2e-27	N
peg.2371	IS66 family transposase; partial [Acaryochloris sp. CCMEE 5410]	9.2e-27	Y
peg.6946	IS66 family transposase; partial [Acaryochloris sp. CCMEE 5410]	9.2e-27	N
peg.298	IS21 family transposase [Acaryochloris sp. CCMEE 5410]	1.2e-34	Y
peg.7193	IS21 family transposase [Acaryochloris sp. CCMEE 5410]	1.2e-34	Y
peg.8321	ISKra4 family transposase [Acaryochloris sp. CCMEE 5410]	2e-34	N
peg.1008	ISKra4 family transposase [Acaryochloris sp. CCMEE 5410]	2e-34	N
peg.3308	ISKra4 family transposase [Acaryochloris sp. CCMEE 5410]	2e-34	Y
peg.3115	ISKra4 family transposase [Acaryochloris sp. CCMEE 5410]	2e-34	Y
peg.7786	IS630 family transposase [Acaryochloris sp. CCMEE 5410]	4.5e-81	N
peg.689	IS630 family transposase [Acaryochloris sp. CCMEE 5410]	4.5e-81	Y
peg.34	IS4-like element ISAcma19 family transposase [Acaryochloris marina]	3.8e-109	Y
peg.6522	IS4-like element ISAcma19 family transposase [Acaryochloris marina]	3.8e-109	Y
peg.1593	transposase [Acaryochloris sp. CCMEE 5410]	2.4e-36	N
peg.43	transposase [Acaryochloris sp. CCMEE 5410]	2.4e-36	Y
peg.1681	transposase [Acaryochloris sp. CCMEE 5410]	2.4e-36	N
peg.364	IS630 family transposase [Acaryochloris sp. CCMEE 5410]	1e-68	N
peg.1951	IS630 family transposase [Acaryochloris sp. CCMEE 5410]	1e-68	Y
peg.5888	IS630 family transposase [Acaryochloris sp. CCMEE 5410]	1e-68	N
peg.2214	IS630 family transposase [Acaryochloris sp. CCMEE 5410]	1e-68	Y
peg.1820	ISKra4 family transposase [Acaryochloris sp. CCMEE 5410]	8.9e-201	Y
peg.7619	ISKra4 family transposase [Acaryochloris sp. CCMEE 5410]	8.9e-201	Y
peg.983	ISKra4 family transposase [Acaryochloris sp. CCMEE 5410]	8.9e-201	N
peg.1039	ISKra4 family transposase [Acaryochloris sp. CCMEE 5410]	8.9e-201	N
peg.3302	ISKra4 family transposase [Acaryochloris sp. CCMEE 5410]	8.9e-201	N
peg.5041	ISKra4 family transposase [Acaryochloris sp. CCMEE 5410]	8.9e-201	N
peg.3796	ISKra4 family transposase [Acaryochloris sp. CCMEE 5410]	8.9e-201	Y
peg.415	ISKra4 family transposase [Acaryochloris sp. CCMEE 5410]	8.9e-201	Y
peg.1392	ISKra4 family transposase [Acaryochloris sp. CCMEE 5410]	8.9e-201	N
peg.1198	ISKra4 family transposase [Acaryochloris sp. CCMEE 5410]	8.9e-201	Y
peg.1947	transposase; putative [Acaryochloris marina MBIC11017]	4.4e-25	Y
peg.470	transposase; putative [Acaryochloris marina MBIC11017]	4.4e-25	N
peg.4419	transposase; putative [Acaryochloris marina MBIC11017]	4.4e-25	N
peg.5846	transposase; putative [Acaryochloris marina MBIC11017]	4.4e-25	N
peg.3221	transposase; putative [Acaryochloris marina MBIC11017]	4.4e-25	N
peg.5290	transposase; putative [Acaryochloris marina MBIC11017]	4.4e-25	N
peg.3517	transposase; putative [Acaryochloris marina MBIC11017]	4.4e-25	N
peg.2334	transposase; putative [Acaryochloris marina MBIC11017]	4.4e-25	N
peg.3265	transposase; putative [Acaryochloris marina MBIC11017]	4.4e-25	Y
peg.6810	transposase; putative [Acaryochloris marina MBIC11017]	4.4e-25	Y
peg.2262	transposase; putative [Acaryochloris marina MBIC11017]	4.4e-25	Y
peg.4091	transposase; putative [Acaryochloris marina MBIC11017]	4.4e-25	Y
peg.1253	transposase; putative [Acaryochloris marina MBIC11017]	4.4e-25	N
peg.6399	transposase; putative [Acaryochloris marina MBIC11017]	4.4e-25	N
peg.113	transposase; putative [Acaryochloris marina MBIC11017]	4.4e-25	N
peg.5891	transposase; putative [Acaryochloris marina MBIC11017]	4.4e-25	N
peg.5444	transposase; putative [Acaryochloris marina MBIC11017]	4.4e-25	N
peg.1683	transposase; putative [Acaryochloris marina MBIC11017]	4.4e-25	N
peg.4211	transposase; putative [Acaryochloris marina MBIC11017]	4.4e-25	N
peg.5800	transposase [Acaryochloris sp. CCMEE 5410]	2.2e-30	N
peg.1678	transposase [Acaryochloris sp. CCMEE 5410]	2.2e-30	N
peg.1590	transposase [Acaryochloris sp. CCMEE 5410]	2.2e-30	N
peg.6535	transposase [Acaryochloris sp. CCMEE 5410]	1.4e-60	Y
peg.5801	transposase [Acaryochloris sp. CCMEE 5410]	1.4e-60	N
peg.838	transposase; putative [Acaryochloris marina MBIC11017]	4.7e-84	N
peg.4390	transposase; putative [Acaryochloris marina MBIC11017]	4.7e-84	Y
peg.732	IS630 family transposase; partial [Acaryochloris sp. CCMEE 5410]	3.5e-08	N
peg.4392	IS630 family transposase; partial [Acaryochloris sp. CCMEE 5410]	3.5e-08	N
peg.1125	transposase [Acaryochloris sp. CCMEE 5410]	1.1e-38	Y
peg.8365	transposase [Acaryochloris sp. CCMEE 5410]	1.1e-38	Y
peg.7181	transposase [Acaryochloris sp. CCMEE 5410]	1.1e-38	N
peg.7083	transposase [Acaryochloris sp. CCMEE 5410]	3.3e-29	N
peg.7150	transposase [Acaryochloris sp. CCMEE 5410]	3.3e-29	Y
peg.1124	transposase [Acaryochloris sp. CCMEE 5410]	3.3e-29	N
peg.4774	transposase [Acaryochloris sp. CCMEE 5410]	3.3e-29	N
peg.8023	transposase [Acaryochloris sp. CCMEE 5410]	3.3e-29	N
peg.8327	transposase [Acaryochloris sp. CCMEE 5410]	3.3e-29	N
peg.4642	IS630 family transposase [Acaryochloris sp. CCMEE 5410]	1.9e-58	N
peg.234	IS630 family transposase [Acaryochloris sp. CCMEE 5410]	1.9e-58	N
peg.5985	IS630 family transposase [Acaryochloris sp. CCMEE 5410]	1.9e-58	Y
peg.3857	IS630 family transposase [Acaryochloris sp. CCMEE 5410]	1.9e-58	N
peg.3381	IS630 family transposase [Acaryochloris sp. CCMEE 5410]	1.9e-58	N
peg.8355	IS630 family transposase [Acaryochloris sp. CCMEE 5410]	1.9e-58	N
peg.4749	IS630 family transposase [Acaryochloris sp. CCMEE 5410]	1.9e-58	N
peg.1568	IS630 family transposase [Acaryochloris sp. CCMEE 5410]	1.9e-58	N
peg.6524	IS630 family transposase [Acaryochloris sp. CCMEE 5410]	1.4e-101	Y
peg.3855	IS630 family transposase [Acaryochloris sp. CCMEE 5410]	1.4e-101	Y
peg.4643	IS630 family transposase [Acaryochloris sp. CCMEE 5410]	1.4e-101	N
peg.8016	IS630 family transposase [Acaryochloris sp. CCMEE 5410]	1.4e-101	Y
peg.149	IS630 family transposase [Acaryochloris sp. CCMEE 5410]	1.4e-101	Y
peg.1854	IS630 family transposase [Acaryochloris sp. CCMEE 5410]	1.4e-101	Y
peg.7084	IS21 family transposase [Acaryochloris sp. CCMEE 5410]	2.9e-87	Y
peg.7160	IS21 family transposase [Acaryochloris sp. CCMEE 5410]	2.9e-87	Y
peg.4770	IS21 family transposase [Acaryochloris sp. CCMEE 5410]	2.9e-87	Y
peg.5459	IS1182 family transposase [Acaryochloris sp. CCMEE 5410]	3e-62	N
peg.4799	IS1182 family transposase [Acaryochloris sp. CCMEE 5410]	3e-62	Y
peg.6039	IS1182 family transposase [Acaryochloris sp. CCMEE 5410]	6.6e-121	Y
peg.1731	IS1182 family transposase [Acaryochloris sp. CCMEE 5410]	6.6e-121	Y
peg.4800	IS1182 family transposase [Acaryochloris sp. CCMEE 5410]	6.6e-121	N
peg.8613	IS1182 family transposase [Acaryochloris sp. CCMEE 5410]	6.6e-121	N
peg.2469	ISAs1 family transposase [Acaryochloris sp. CCMEE 5410]	7.4e-36	Y
peg.7064	ISAs1 family transposase [Acaryochloris sp. CCMEE 5410]	7.4e-36	Y
peg.4864	ISAs1 family transposase [Acaryochloris sp. CCMEE 5410]	7.4e-36	N
peg.7495	ISAs1 family transposase [Acaryochloris sp. CCMEE 5410]	7.4e-36	Y
peg.733	ISAzo13 family transposase [Microcystis aeruginosa]	1.1e-148	Y
peg.4954	ISAzo13 family transposase [Microcystis aeruginosa]	1.1e-148	N
peg.2365	ISAzo13 family transposase [Microcystis aeruginosa]	1.1e-148	N
peg.6167	ISAzo13 family transposase [Microcystis aeruginosa]	1.1e-148	N
peg.248	ISAzo13 family transposase [Microcystis aeruginosa]	1.1e-148	N
peg.5642	ISAzo13 family transposase [Microcystis aeruginosa]	1.1e-148	N
peg.3931	ISAzo13 family transposase [Microcystis aeruginosa]	1.1e-148	N
peg.3710	ISAzo13 family transposase [Microcystis aeruginosa]	1.1e-148	N
peg.6546	ISAzo13 family transposase [Microcystis aeruginosa]	1.1e-148	N
peg.1688	ISKra4 family transposase [Acaryochloris sp. CCMEE 5410]	2.3e-74	N
peg.6408	ISKra4 family transposase [Acaryochloris sp. CCMEE 5410]	2.3e-74	Y
peg.1197	ISKra4 family transposase [Acaryochloris sp. CCMEE 5410]	2.3e-74	N
peg.4488	ISKra4 family transposase [Acaryochloris sp. CCMEE 5410]	2.3e-74	N
peg.1010	ISKra4 family transposase [Acaryochloris sp. CCMEE 5410]	2.3e-74	N
peg.8319	ISKra4 family transposase [Acaryochloris sp. CCMEE 5410]	2.3e-74	N
peg.5078	ISKra4 family transposase [Acaryochloris sp. CCMEE 5410]	2.3e-74	N
peg.3781	ISKra4 family transposase [Acaryochloris sp. CCMEE 5410]	2.3e-74	N
peg.852	ISKra4 family transposase [Acaryochloris sp. CCMEE 5410]	2.3e-74	N
peg.1301	ISKra4 family transposase [Acaryochloris sp. CCMEE 5410]	2.3e-74	N
peg.5451	ISKra4 family transposase [Acaryochloris sp. CCMEE 5410]	2.3e-74	N
peg.6266	ISKra4 family transposase [Acaryochloris sp. CCMEE 5410]	2.3e-74	N
peg.6878	ISKra4 family transposase [Acaryochloris sp. CCMEE 5410]	2.3e-74	N
peg.3117	ISKra4 family transposase [Acaryochloris sp. CCMEE 5410]	2.3e-74	N
peg.3310	ISKra4 family transposase [Acaryochloris sp. CCMEE 5410]	2.3e-74	N
peg.1393	ISKra4 family transposase [Acaryochloris sp. CCMEE 5410]	2.3e-74	N
peg.946	ISKra4 family transposase [Acaryochloris sp. CCMEE 5410]	2.3e-74	N
peg.5541	ISKra4 family transposase [Acaryochloris sp. CCMEE 5410]	2.3e-74	N
peg.244	ISKra4 family transposase [Acaryochloris sp. CCMEE 5410]	2.3e-74	N
peg.5352	ISKra4 family transposase [Acaryochloris sp. CCMEE 5410]	2.3e-74	N
peg.5359	ISKra4 family transposase [Acaryochloris sp. CCMEE 5410]	2.3e-74	N
peg.2905	IS630 family transposase; partial [Acaryochloris sp. CCMEE 5410]	2.8e-72	N
peg.5171	IS630 family transposase; partial [Acaryochloris sp. CCMEE 5410]	2.8e-72	N
peg.3295	IS630 family transposase; partial [Acaryochloris sp. CCMEE 5410]	2.8e-72	N
peg.3314	IS630 family transposase; partial [Acaryochloris sp. CCMEE 5410]	2.8e-72	N
peg.1018	IS630 family transposase; partial [Acaryochloris sp. CCMEE 5410]	2.8e-72	N
peg.1178	IS630 family transposase; partial [Acaryochloris sp. CCMEE 5410]	2.8e-72	N
peg.8418	IS1634 family transposase [Acaryochloris sp. CCMEE 5410]	2.8e-190	Y
peg.433	IS1634 family transposase [Acaryochloris sp. CCMEE 5410]	2.8e-190	N
peg.1377	ISKra4-like element ISAcas2 family transposase [Acaryochloris sp. CCMEE 5410]	8.3e-34	Y
peg.5337	ISKra4-like element ISAcas2 family transposase [Acaryochloris sp. CCMEE 5410]	8.3e-34	Y
peg.5965	ISKra4-like element ISAcas2 family transposase [Acaryochloris sp. CCMEE 5410]	8.3e-34	N
peg.5790	ISKra4-like element ISAcas2 family transposase [Acaryochloris sp. CCMEE 5410]	8.3e-34	N
peg.6406	ISKra4-like element ISAcas2 family transposase [Acaryochloris sp. CCMEE 5410]	8.3e-34	N
peg.1624	ISKra4-like element ISAcas2 family transposase [Acaryochloris sp. CCMEE 5410]	8.3e-34	N
peg.1525	ISKra4-like element ISAcas2 family transposase [Acaryochloris sp. CCMEE 5410]	8.3e-34	N
peg.3287	ISKra4-like element ISAcas2 family transposase [Acaryochloris sp. CCMEE 5410]	8.3e-34	N
peg.5198	ISKra4-like element ISAcas2 family transposase [Acaryochloris sp. CCMEE 5410]	8.3e-34	N
peg.469	ISAs1 family transposase [Acaryochloris sp. CCMEE 5410]	1.7e-65	N
peg.5443	ISAs1 family transposase [Acaryochloris sp. CCMEE 5410]	1.7e-65	Y
peg.5460	IS1182 family transposase [Acaryochloris sp. CCMEE 5410]	9.6e-39	N
peg.4797	IS1182 family transposase [Acaryochloris sp. CCMEE 5410]	9.6e-39	Y
peg.4796	IS1182 family transposase [Acaryochloris sp. CCMEE 5410]	9.6e-39	N
peg.5472	IS630 family transposase; partial [Acaryochloris sp. CCMEE 5410]	4.4e-28	N
peg.5170	IS630 family transposase; partial [Acaryochloris sp. CCMEE 5410]	4.4e-28	Y
peg.1020	IS630 family transposase; partial [Acaryochloris sp. CCMEE 5410]	4.4e-28	N
peg.3296	IS630 family transposase; partial [Acaryochloris sp. CCMEE 5410]	4.4e-28	N
peg.2906	IS630 family transposase; partial [Acaryochloris sp. CCMEE 5410]	4.4e-28	Y
peg.5473	transposase; putative [Acaryochloris marina MBIC11017]	6.7e-19	N
peg.1177	transposase; putative [Acaryochloris marina MBIC11017]	6.7e-19	Y
peg.8505	Rpn family recombination-promoting nuclease/putative transposase [Acaryochloris sp. CCMEE 5410]	2.9e-138	N
peg.5716	Rpn family recombination-promoting nuclease/putative transposase [Acaryochloris sp. CCMEE 5410]	2.9e-138	N
peg.7309	Rpn family recombination-promoting nuclease/putative transposase [Acaryochloris sp. CCMEE 5410]	2.9e-138	N
peg.219	IS5-like element ISAcma17 family transposase [Acaryochloris marina]	2.1e-245	Y
peg.7022	IS5-like element ISAcma17 family transposase [Acaryochloris marina]	2.1e-245	Y
peg.2951	IS5-like element ISAcma17 family transposase [Acaryochloris marina]	2.1e-245	Y
peg.5670	IS5-like element ISAcma17 family transposase [Acaryochloris marina]	2.1e-245	N
peg.839	IS5-like element ISAcma17 family transposase [Acaryochloris marina]	2.1e-245	Y
peg.1460	IS5-like element ISAcma17 family transposase [Acaryochloris marina]	2.1e-245	Y
peg.1024	IS5-like element ISAcma17 family transposase [Acaryochloris marina]	2.1e-245	Y
peg.2377	IS5-like element ISAcma17 family transposase [Acaryochloris marina]	2.1e-245	Y
peg.5616	IS5-like element ISAcma17 family transposase [Acaryochloris marina]	2.1e-245	Y
peg.106	IS5-like element ISAcma17 family transposase [Acaryochloris marina]	2.1e-245	Y
peg.589	IS5-like element ISAcma17 family transposase [Acaryochloris marina]	2.1e-245	Y
peg.6146	IS5-like element ISAcma17 family transposase [Acaryochloris marina]	2.1e-245	Y
peg.8170	IS5-like element ISAcma17 family transposase [Acaryochloris marina]	2.1e-245	Y
peg.7333	IS5-like element ISAcma17 family transposase [Acaryochloris marina]	2.1e-245	Y
peg.4695	IS5-like element ISAcma17 family transposase [Acaryochloris marina]	2.1e-245	Y
peg.6523	IS4-like element ISAcma19 family transposase [Acaryochloris marina]	7.3e-52	N
peg.36	IS4-like element ISAcma19 family transposase [Acaryochloris marina]	7.3e-52	N
peg.4903	IS3 family transposase [Acaryochloris sp. CCMEE 5410]	4.7e-78	N
peg.5947	IS3 family transposase [Acaryochloris sp. CCMEE 5410]	4.7e-78	Y
peg.6531	IS3 family transposase [Acaryochloris sp. CCMEE 5410]	4.7e-78	Y
peg.720	IS3 family transposase [Acaryochloris sp. CCMEE 5410]	4.7e-78	N
peg.6530	IS630 family transposase [Crocosphaera watsonii]	5.3e-123	N
peg.5948	IS630 family transposase [Crocosphaera watsonii]	5.3e-123	N
peg.2917	IS630 family transposase [Crocosphaera watsonii]	5.3e-123	N
peg.6105	IS630 family transposase [Crocosphaera watsonii]	5.3e-123	N
peg.903	IS630 family transposase [Crocosphaera watsonii]	5.3e-123	Y
peg.279	IS630 family transposase [Crocosphaera watsonii]	5.3e-123	N
peg.127	IS630 family transposase [Crocosphaera watsonii]	5.3e-123	N
peg.1950	IS630 family transposase [Crocosphaera watsonii]	5.3e-123	N
peg.1185	IS630 family transposase [Crocosphaera watsonii]	5.3e-123	N
peg.1232	IS630 family transposase [Crocosphaera watsonii]	5.3e-123	N
peg.3413	ISKra4 family transposase [Acaryochloris sp. CCMEE 5410]	5.1e-25	N
peg.2236	ISKra4 family transposase [Acaryochloris sp. CCMEE 5410]	5.1e-25	N
peg.5963	ISKra4 family transposase [Acaryochloris sp. CCMEE 5410]	5.1e-25	Y
peg.5854	ISKra4 family transposase [Acaryochloris sp. CCMEE 5410]	5.1e-25	N
peg.55	IS200/IS605 family transposase [Acaryochloris sp. CCMEE 5410]	7.1e-30	N
peg.5228	IS200/IS605 family transposase [Acaryochloris sp. CCMEE 5410]	7.1e-30	Y
peg.2224	IS200/IS605 family transposase [Acaryochloris sp. CCMEE 5410]	7.1e-30	Y
peg.338	IS1 family transposase [Pseudanabaena sp. ABRG5-3]	5e-128	N
peg.1562	IS1 family transposase [Pseudanabaena sp. ABRG5-3]	5e-128	Y
peg.3061	IS1 family transposase [Pseudanabaena sp. ABRG5-3]	5e-128	N
peg.1945	IS1 family transposase [Pseudanabaena sp. ABRG5-3]	5e-128	Y
peg.3141	IS1 family transposase [Pseudanabaena sp. ABRG5-3]	5e-128	Y
peg.5754	IS1 family transposase [Pseudanabaena sp. ABRG5-3]	5e-128	Y
peg.172	IS1 family transposase [Pseudanabaena sp. ABRG5-3]	5e-128	Y
peg.1421	IS1 family transposase [Pseudanabaena sp. ABRG5-3]	5e-128	Y
peg.5806	IS1 family transposase [Pseudanabaena sp. ABRG5-3]	5e-128	Y
peg.6422	IS1 family transposase [Pseudanabaena sp. ABRG5-3]	5e-128	Y
peg.6874	IS1 family transposase [Pseudanabaena sp. ABRG5-3]	5e-128	Y
peg.1676	IS1 family transposase [Pseudanabaena sp. ABRG5-3]	5e-128	Y
peg.1869	IS1 family transposase [Pseudanabaena sp. ABRG5-3]	5e-128	Y
peg.559	IS1 family transposase [Pseudanabaena sp. ABRG5-3]	5e-128	Y
peg.2864	IS1 family transposase [Pseudanabaena sp. ABRG5-3]	5e-128	Y
peg.2036	IS1 family transposase [Pseudanabaena sp. ABRG5-3]	5e-128	Y
peg.2324	IS1 family transposase [Pseudanabaena sp. ABRG5-3]	5e-128	Y
peg.3288	ISKra4 family transposase [Acaryochloris sp. CCMEE 5410]	6.3e-164	Y
peg.1103	ISKra4 family transposase [Acaryochloris sp. CCMEE 5410]	6.3e-164	Y
peg.6407	ISKra4 family transposase [Acaryochloris sp. CCMEE 5410]	6.3e-164	Y
peg.1625	ISKra4 family transposase [Acaryochloris sp. CCMEE 5410]	6.3e-164	Y
peg.6423	ISKra4 family transposase [Acaryochloris sp. CCMEE 5410]	6.3e-164	Y
peg.6594	ISKra4 family transposase [Acaryochloris sp. CCMEE 5410]	6.3e-164	Y
peg.5855	ISKra4 family transposase [Acaryochloris sp. CCMEE 5410]	6.3e-164	Y
peg.5964	ISKra4 family transposase [Acaryochloris sp. CCMEE 5410]	6.3e-164	Y
peg.485	ISKra4 family transposase [Acaryochloris sp. CCMEE 5410]	6.3e-164	Y
peg.1378	ISKra4 family transposase [Acaryochloris sp. CCMEE 5410]	6.3e-164	Y
peg.5197	ISKra4 family transposase [Acaryochloris sp. CCMEE 5410]	6.3e-164	Y
peg.3778	ISKra4 family transposase [Acaryochloris sp. CCMEE 5410]	6.3e-164	Y
peg.6773	ISKra4 family transposase [Acaryochloris sp. CCMEE 5410]	6.3e-164	Y
peg.3695	ISKra4 family transposase [Acaryochloris sp. CCMEE 5410]	6.3e-164	Y
peg.3854	ISKra4 family transposase [Acaryochloris sp. CCMEE 5410]	6.3e-164	Y
peg.5338	ISKra4 family transposase [Acaryochloris sp. CCMEE 5410]	6.3e-164	Y
peg.3153	ISKra4 family transposase [Acaryochloris sp. CCMEE 5410]	6.3e-164	Y
peg.2237	ISKra4 family transposase [Acaryochloris sp. CCMEE 5410]	6.3e-164	Y
peg.2896	ISKra4 family transposase [Acaryochloris sp. CCMEE 5410]	6.3e-164	Y
peg.6624	IS5-like element ISAcma17 family transposase [Acaryochloris marina]	7e-19	N
peg.5671	IS5-like element ISAcma17 family transposase [Acaryochloris marina]	7e-19	N
peg.7021	IS5-like element ISAcma17 family transposase [Acaryochloris marina]	7e-19	N
peg.737	IS5-like element ISAcma17 family transposase [Acaryochloris marina]	7e-19	Y
peg.2768	IS5-like element ISAcma17 family transposase [Acaryochloris marina]	7e-19	Y
peg.6528	transposase; partial [Acaryochloris sp. CCMEE 5410]	5.1e-47	N
peg.5944	transposase; partial [Acaryochloris sp. CCMEE 5410]	5.1e-47	Y
peg.4900	transposase; partial [Acaryochloris sp. CCMEE 5410]	5.1e-47	Y
peg.8212	IS256 family transposase [Acaryochloris sp. CCMEE 5410]	2.8e-82	N
peg.7212	IS256 family transposase [Acaryochloris sp. CCMEE 5410]	2.8e-82	N
peg.8129	IS256 family transposase [Acaryochloris sp. CCMEE 5410]	2.8e-82	N
peg.7778	IS256 family transposase [Acaryochloris sp. CCMEE 5410]	2.8e-82	Y
peg.8137	IS21 family transposase [Acaryochloris sp. CCMEE 5410]	6.9e-200	N
peg.7348	IS21 family transposase [Acaryochloris sp. CCMEE 5410]	6.9e-200	Y
peg.7766	IS21 family transposase [Acaryochloris sp. CCMEE 5410]	6.9e-200	N
peg.7085	IS21 family transposase [Acaryochloris sp. CCMEE 5410]	6.9e-200	N
peg.7457	IS21 family transposase [Acaryochloris sp. CCMEE 5410]	6.9e-200	Y
peg.8484	IS21 family transposase [Acaryochloris sp. CCMEE 5410]	6.9e-200	N
peg.848	IS21 family transposase [Acaryochloris sp. CCMEE 5410]	6.9e-200	Y
peg.724	IS21 family transposase [Acaryochloris sp. CCMEE 5410]	6.9e-200	N
peg.1700	IS21 family transposase [Acaryochloris sp. CCMEE 5410]	6.9e-200	Y
peg.7517	IS21 family transposase [Acaryochloris sp. CCMEE 5410]	3.9e-77	Y
peg.239	IS21 family transposase [Acaryochloris sp. CCMEE 5410]	3.9e-77	Y
peg.4737	IS21 family transposase [Acaryochloris sp. CCMEE 5410]	3.9e-77	Y
peg.1699	IS21 family transposase [Acaryochloris sp. CCMEE 5410]	3.9e-77	Y
peg.847	IS21 family transposase [Acaryochloris sp. CCMEE 5410]	3.9e-77	Y
peg.725	IS21 family transposase [Acaryochloris sp. CCMEE 5410]	3.9e-77	Y
peg.6625	IS5-like element ISAcma17 family transposase [Acaryochloris marina]	1.2e-94	Y
peg.2770	IS5-like element ISAcma17 family transposase [Acaryochloris marina]	1.2e-94	Y
peg.7406	IS21 family transposase [Acaryochloris sp. CCMEE 5410]	2.1e-76	N
peg.7148	IS21 family transposase [Acaryochloris sp. CCMEE 5410]	2.1e-76	Y
peg.7159	IS21 family transposase [Acaryochloris sp. CCMEE 5410]	2.1e-76	Y
peg.7145	transposase [Acaryochloris sp. CCMEE 5410]	1.1e-19	Y
peg.7408	transposase [Acaryochloris sp. CCMEE 5410]	1.1e-19	Y
peg.4768	transposase [Acaryochloris sp. CCMEE 5410]	1.1e-19	Y
peg.2378	IS5-like element ISAcma17 family transposase [Acaryochloris marina]	7.1e-23	Y
peg.5615	IS5-like element ISAcma17 family transposase [Acaryochloris marina]	7.1e-23	Y
peg.741	IS5-like element ISAcma17 family transposase [Acaryochloris marina]	7.1e-23	N
peg.107	IS5-like element ISAcma17 family transposase [Acaryochloris marina]	7.1e-23	N
peg.2952	IS5-like element ISAcma17 family transposase [Acaryochloris marina]	7.1e-23	N
peg.4138	transposase [Acaryochloris sp. CCMEE 5410]	3.3e-121	N
peg.2045	transposase [Acaryochloris sp. CCMEE 5410]	3.3e-121	Y
peg.6262	transposase [Acaryochloris sp. CCMEE 5410]	3.3e-121	Y
peg.6539	transposase [Acaryochloris sp. CCMEE 5410]	3.3e-121	N
peg.7572	transposase [Acaryochloris sp. CCMEE 5410]	2.1e-268	Y
peg.12	transposase [Acaryochloris sp. CCMEE 5410]	2.1e-268	Y
peg.7654	IS256 family transposase [Acaryochloris sp. CCMEE 5410]	3.7e-240	N
peg.165	IS256 family transposase [Acaryochloris sp. CCMEE 5410]	3.7e-240	Y
peg.4085	IS256 family transposase [Acaryochloris sp. CCMEE 5410]	3.7e-240	N
peg.7711	Tn3 family transposase [Acaryochloris sp. CCMEE 5410]	7.2e-52	N
peg.7785	Tn3 family transposase [Acaryochloris sp. CCMEE 5410]	7.2e-52	N
peg.7756	transposase [Acaryochloris sp. CCMEE 5410]	1.6e-130	N
peg.8270	transposase [Acaryochloris sp. CCMEE 5410]	1.6e-130	Y
peg.7685	transposase [Acaryochloris sp. CCMEE 5410]	1.6e-130	N
peg.7151	transposase [Acaryochloris sp. CCMEE 5410]	1.1e-217	Y
peg.8022	transposase [Acaryochloris sp. CCMEE 5410]	1.1e-217	Y
peg.8328	transposase [Acaryochloris sp. CCMEE 5410]	1.1e-217	Y
peg.4408	transposase [Acaryochloris sp. CCMEE 5410]	1.1e-217	Y
peg.7683	transposase [Acaryochloris sp. CCMEE 5410]	2.7e-96	Y
peg.8271	transposase [Acaryochloris sp. CCMEE 5410]	2.7e-96	Y
peg.8044	transposase [Acaryochloris sp. CCMEE 5410]	2.7e-96	N
peg.7754	transposase [Acaryochloris sp. CCMEE 5410]	2.7e-96	Y
peg.8213	IS256 family transposase [Acaryochloris sp. CCMEE 5410]	1.1e-76	N
peg.167	IS256 family transposase [Acaryochloris sp. CCMEE 5410]	1.1e-76	N
peg.8128	IS256 family transposase [Acaryochloris sp. CCMEE 5410]	1.1e-76	N
peg.4778	transposase [Acaryochloris sp. CCMEE 5410]	5.8e-71	Y
peg.7152	transposase [Acaryochloris sp. CCMEE 5410]	5.8e-71	Y
peg.8363	transposase [Acaryochloris sp. CCMEE 5410]	5.8e-71	Y
peg.841	transposase; putative [Acaryochloris marina MBIC11017]	9.5e-71	N
peg.4391	transposase; putative [Acaryochloris marina MBIC11017]	9.5e-71	N
peg.728	transposase; putative [Acaryochloris marina MBIC11017]	9.5e-71	N
peg.3297	transposase; putative [Acaryochloris marina MBIC11017]	9.5e-71	N
peg.3316	transposase; putative [Acaryochloris marina MBIC11017]	9.5e-71	N
peg.1175	transposase; putative [Acaryochloris marina MBIC11017]	9.5e-71	N
peg.2907	transposase; putative [Acaryochloris marina MBIC11017]	9.5e-71	N
peg.5169	transposase; putative [Acaryochloris marina MBIC11017]	9.5e-71	N
peg.1021	transposase; putative [Acaryochloris marina MBIC11017]	9.5e-71	N
peg.8610	Tn3 family transposase; partial [Acaryochloris sp. CCMEE 5410]	0	N
peg.7697	Tn3 family transposase; partial [Acaryochloris sp. CCMEE 5410]	0	N
peg.7411	Tn3 family transposase; partial [Acaryochloris sp. CCMEE 5410]	0	N
peg.8620	IS21 family transposase [Acaryochloris sp. CCMEE 5410]	1.2e-298	N
peg.7191	IS21 family transposase [Acaryochloris sp. CCMEE 5410]	1.2e-298	Y
peg.4924	IS21 family transposase [Acaryochloris sp. CCMEE 5410]	1.2e-298	N
peg.8618	IS21 family transposase [Acaryochloris sp. CCMEE 5410]	1.2e-298	N
peg.7232	IS21 family transposase [Acaryochloris sp. CCMEE 5410]	1.2e-298	N
peg.7407	IS21 family transposase [Acaryochloris sp. CCMEE 5410]	1.2e-298	N
peg.4925	transposase [Acaryochloris sp. CCMEE 5410]	2.6e-144	N
peg.4789	transposase [Acaryochloris sp. CCMEE 5410]	2.6e-144	N
peg.7198	transposase [Acaryochloris sp. CCMEE 5410]	2.6e-144	Y
peg.8619	transposase [Acaryochloris sp. CCMEE 5410]	2.6e-144	N
peg.7233	transposase [Acaryochloris sp. CCMEE 5410]	2.6e-144	N
peg.7427	transposase [Acaryochloris sp. CCMEE 5410]	2.6e-144	N
peg.8592	transposase [Acaryochloris sp. CCMEE 5410]	2.6e-144	N
peg.929	IS66 family transposase; partial [Acaryochloris sp. CCMEE 5410]	1.4e-232	N
peg.6945	IS66 family transposase; partial [Acaryochloris sp. CCMEE 5410]	1.4e-232	Y
peg.3954	IS66 family transposase; partial [Acaryochloris sp. CCMEE 5410]	1.4e-232	N
peg.5202	IS66 family transposase; partial [Acaryochloris sp. CCMEE 5410]	1.4e-232	N
peg.2370	IS66 family transposase; partial [Acaryochloris sp. CCMEE 5410]	1.4e-232	N
peg.3222	IS66 family transposase; partial [Acaryochloris sp. CCMEE 5410]	1.4e-232	Y
peg.108	IS66 family transposase; partial [Acaryochloris sp. CCMEE 5410]	1.4e-232	N
peg.5949	IS66 family transposase; partial [Acaryochloris sp. CCMEE 5410]	1.4e-232	N
peg.1067	IS66 family transposase; partial [Acaryochloris sp. CCMEE 5410]	1.4e-232	Y
peg.4914	ISKra4 family transposase [Acaryochloris sp. CCMEE 5410]	3.2e-87	N
peg.5077	ISKra4 family transposase [Acaryochloris sp. CCMEE 5410]	3.2e-87	Y
peg.4915	ISKra4 family transposase [Acaryochloris sp. CCMEE 5410]	3.2e-87	Y
peg.6267	ISKra4 family transposase [Acaryochloris sp. CCMEE 5410]	3.2e-87	Y
peg.4982	ISKra4 family transposase [Acaryochloris sp. CCMEE 5410]	3.2e-87	Y
peg.945	ISKra4 family transposase [Acaryochloris sp. CCMEE 5410]	3.2e-87	Y
peg.2375	ISKra4 family transposase [Acaryochloris sp. CCMEE 5410]	3.2e-87	Y
peg.237	ISKra4 family transposase [Acaryochloris sp. CCMEE 5410]	3.2e-87	N
peg.6877	ISKra4 family transposase [Acaryochloris sp. CCMEE 5410]	3.2e-87	Y
peg.5360	ISKra4 family transposase [Acaryochloris sp. CCMEE 5410]	3.2e-87	Y
peg.6409	ISKra4 family transposase [Acaryochloris sp. CCMEE 5410]	3.2e-87	Y
peg.1302	ISKra4 family transposase [Acaryochloris sp. CCMEE 5410]	3.2e-87	Y
peg.851	ISKra4 family transposase [Acaryochloris sp. CCMEE 5410]	3.2e-87	Y

## Sheet: Table S3
Table S3. Sense and anti-sense gene expression at different batch culture growth phases in the A. marina strain CCMEE 5410 ancestor for IS elements that were detected during laboratory evolution.
	Sense expression (TPM)				Antisense expression (TPM)				Notes
IS family	log	stat	lag		log	stat	lag
ISAm1	1025	685	2923		364	798	666
IS630	2685	1266	923		1582	1206	2216		F population DGC mutation
ISAs1	2536	1708	941		255	411	347		A population DGC mutation
ISAs1	229	184	196		893	1418	1706		C population RbcL mutation
IS1	157	348	231		191	199	218		B population BYK mutation
IS1182	422	337	261		37	89	62		A population carboxypeptidase mutation

## Sheet: Table S4
Table S4. Genome sequence coverage for the ancestral and laboratory evolved populations.
Population	Coverage (X)
Ancestral	33
A100	356
A200	61
A300	37
A400	44
B100	345
B200	58
B300	41
B400	42
C100	305
C200	63
C300	39
C400	42
D100	283
D200	65
D300	29
D400	45
E100	327
E200	67
E300	41
E400	44
F100	261
F200	56
F300	43
F400	41
G100	262
G200	62
G300	46
G400	42
H100	246
H200	58
H300	42
H400	46

## Sheet: Table S5A  - IS transposition
Table S5. Summary of mutations detected during laboratory evolution. Mutations in inorganic carbon assimilation loci are in bold.
Locus	Position	IS element	DR*	IR	Population (Maximum frequency, %)	Notes
sbtB / sbtA	0:2279650	ISAm1	ATATGTA	CTGGAGTCTGGCAA	A (5), B (84), C (6), D (100), E (97), F (23), G (10), H (2)	Allele Sbt-1
sbtB / sbtA	0:2279646	ISAm1	GTATTCA	CTGGAGTCTGGCAA	A (90), B (52), C (93), D (54), E (13), F (69), G (74), H (100)	Allele Sbt-2
sbtB / sbtA	0:2279693	ISAm1	CTATTCA	CTGGAGTCTGGCAA	A (29), B (27), C (9), E (4), F (100)	Allele Sbt-3
sbtB	0:2279451	ISAm1	TATTCGA	CTGGAGTCTGGCAA	C (11)	Allele Sbt-4
diguanylate cyclase / hypothetical protein	0:4458303	ISAs1-A	GGTCTGAAAGC	CAGGGTTGTTTTA	A (35)
diguanylate cyclase	0:4457896	ISAm1	TATCTA	CTGGAGTCTGGCAA	B (11), H (98)
diguanylate cyclase	0:4458062	ISAm1	(TGAATCTGTT)	CTGGAGTCTGGCAA	C (12)
diguanylate cyclase / hypothetical protein	0:4458364	ISAm1	TGCAAAT	CTGGAGTCTGGCAA	E (94)
diguanylate cyclase	0:4457459	ISAm1	(TTCTTCAA)	CTGGAGTCTGGCAA	E (25)
diguanylate cyclase	0:4457851	ISAm1	(TTCACATAGAAAA)	CTGGAGTCTGGCAA	F (17)
diguanylate cyclase / hypothetical protein	0:4458121	IS630-A	(TACTCCATAGA)	TACT	F (8)
bacterial tyrosine kinase	1:319839	ISAm1	TGGTAAT	CTGGAGTCTGGCAA	G (100)	polysaccharide biosynthesis tyrosine autokinase
bacterial tyrosine kinase	1:319831	ISAcma36	CAATATGG	GGCACTGGTCT	B (64)
coproporphyrinogen III oxidase, aerobic	1:465180	ISAm1	GGGATGA	CTGGAGTCTGGCAA	A (31), G (100)
NADH dehydrogenase subunit 5 / two‑component system sensor histidine kinase	0:83438	ISAm1	TATAGTA	CTGGAGTCTGGCAA	D (14), F (50), G (95)
hypothetical protein / aldo/keto reductase	0:1872699	ISAm1	TAACGTT	CTGGAGTCTGGCAA	H (17)
hypothetical protein / aldo/keto reductase	0:1872823	ISAm1	TAATAA	CTGGAGTCTGGCAA	H (79)
hypothetical protein	0:1870707	IS630-A	AT	TACT	H (36)
hypothetical protein	0:1870858	ISAm1	TAACGGT	CTGGAGTCTGGCAA	E (50)
hypothetical protein	43:120554	ISAm1	ATAGCTA	CTGGAGTCTGGCAA	D (100)
Probable thiol oxidoreductase with 2 cytochrome c heme‑binding sites / Transcriptional regulator, Crp/Fnr family	0:4078275	ISAm1	(AAGTTCTA)	CTGGAGTCTGGCAA	G (18)
ureF / ureG	1:668263	ISAm1	GGTTTTA	CTGGAGTCTGGCAA	A (20), B (14), C (17), D (14), E (18), F (10), G (13), H (13)
hypothetical protein	1:1924765	ISAm1	(ATCTTTT)	CTGGAGTCTGGCAA	A (12)
Hemolysins and related proteins containing CBS domains	0:35299969	ISAm1	(AAATGGGTA)	CTGGAGTCTGGCAA	A (12)
Signal transduction histidine kinase	0:56664	ISAm1	(ATCAATAT)	CTGGAGTCTGGCAA	A (10)
Nicotinate phosphoribosyltransferase	0:1332794	ISAm1	TAGCAAG	CTGGAGTCTGGCAA	A (36)
lpqC / hypothetical protein	0:2066506	ISAm1	(TAACCTA)	CTGGAGTCTGGCAA	A (6)
CopG protein / DNA polymerase V (UmuC)	4:270383	IS630-A	AT	TACT	C (20)
RbcL / N‑acetyltransferase (GNAT) family protein	1:1668566	ISAs1-B	(GGTCACC)	?	C (3)
ABC transporter, ATP‑binding protein (cluster 8, B12/iron complex)	0:4073529	ISAm1	(AAGATATT)	CTGGAGTCTGGCAA	C (7)
putative sodium‑dependent bicarbonate transporter	43:180977	ISAm1	TGCTCT	CTGGAGTCTGGCAA	B (25), C (13), D (27), E (11), F (18), G (9), H (21)
D‑alanyl‑D‑alanine carboxypeptidase	6:13017	IS1182	(CCGTGGCTG)	TGC	A (20)
Potassium channel protein	1:152115	ISAm1	(AATCAGAAC)	CTGGAGTCTGGCAA	F (12)
Chromosome (plasmid) partitioning protein ParB	43:214316	ISAm1	(AGCTGTAA)	CTGGAGTCTGGCAA	F (6)
hypothetical protein	0:4480716	ISAm1	(AATAGCTC)	CTGGAGTCTGGCAA	H (5)
HlyD family secretion protein	1:436511	ISAm1	(TCTTTT)	CTGGAGTCTGGCAA	G (3)
hypothetical protein	0:3131752	ISAm1	TTTACTT	CTGGAGTCTGGCAA	H (2)
Capsular polysaccharide biosynthesis protein	0:4206628	ISAm1	(AAGTCAA)	CTGGAGTCTGGCAA	H (2)
hypothetical protein	0:4480716	ISAm1	(AATAGCTC)	CTGGAGTCTGGCAA	H (2)
* Parantheses indicate cases where the sequence of the direct repeat could not be confirmed on both sides of the insertion event. In these cases, DNA sequence flanking one side of the insertion event is provided.

## Sheet: Table S5B - SNPs
Table S5. Summary of mutations detected during laboratory evolution. Mutations in inorganic carbon assimilation loci are in bold.
Locus	Position	Populations (Max frequency, %)	Notes
diguanylate cyclase	0:4457497	D (100)	Q207*
bacterial tyrosine kinase	1:320033	B (16)	H632Y; In active site
bacterial tyrosine kinase	1:320307	C (53)	K540N; oligomer interface?
bacterial tyrosine kinase	1:320750	F (93)	L393V
hypothetical protein	0:2038661	F (32)	L37L
Pyoverdin biosynthesis protein PvdN	0:176715	G (37)	A114S
hypothetical protein	4:371420	G (7)	L258M
hypothetical protein	5:236634	H (17)	A385S
Circadian period extender Pex / hypothetical protein	0:2156785	H (19)
Cardiolipin synthase	5:304236	H (16)	D191D

## Sheet: Table S5C - Other SVs
Table S5. Summary of mutations detected during laboratory evolution. Mutations in inorganic carbon assimilation loci are in bold.
Locus	Position	Populations (Maximum frequency, %)	Notes
Chromosome segregation ATPases / Translation elongation factor Ts	0:4085488 - 0:4085527	A (16), E (17), F (100)	inversion
hypothetical protein	0:2438586	G (15)	(AGT)6→5, maintains frame; deletion of Ser codon

## Sheet: Table S6
Table S6. Polymorphisms in the A. marina strain CCMEE 5410 ancestral population.
Locus	Position	Frequency (%)	Notes
N‑acetyl‑gamma‑glutamyl‑phosphate reductase	1: 468626	7.5	D304G (T→C)
Lipoate synthase, cyanobacterial paralog	1:1563130	66.2	V177L (G→T)
Glycine dehydrogenase [decarboxylating]	0:237451	12.3	+AGA
High‑affinity carbon uptake protein Hat/HatR	0:363293	6.4	ISAm1 insertion
Ammonium transporter	1:1110418	5.2	ISAm1 insertion

## Sheet: Table S7
Table S7. Gene expression in the A. marina CCMEE 5410 ancestor under different growth conditions for mutated genes and select carbon-concentrating mechanism genes.
			TPM
Locus	Genome ID		log	C-limitation	lag		Notes
Inorganic carbon assimilation
sbtA	peg.2341		11	159	15		Positions 140-1231 of 1818 bp transcript
sbtB	peg.2342		12	171	14		Positions 1343-1672 of 1818 bp transcript
NADH dehydrogenase subunit 5	peg.87		29	223	76
NADH dehydrogenase subunit 4	peg.86		12	103	53
sbtA homolog	peg.7356		5	9	6
ccmL	peg.995		1582	4783	1984		CCM gene
ccmM	peg.996		626	1812	747		CCM gene
carbonic anhydrase	peg.4327		60	283	65		CCM gene
Other beneficial mutations
diguanylate cyclase	peg.4655		129	137	138
bacterial tyrosine kinase	peg.5255		89	68	105
coproporphyrinogen III oxidase	peg.5403		127	69	209
